# Supplementary material for: Time-resolved multi-omics analysis reveals the role of nutrient stress-induced resource reallocation for TAG accumulation in oleaginous fungus Mortierella alpina
Source: Biotechnol Biofuels. 2020 Jul 1;13:116. doi: 10.1186/s13068-020-01757-1 (PMC7328260; doi:10.1186/s13068-020-01757-1)
Supplement: Supplementary file 4 — Additional file 4. Unsupervised time-resolved trend clustering analyses. [file 13068_2020_1757_MOESM4_ESM.xlsx]

## Sheet: Sheet1
Protein ID	Clusters	24.h	48.h	96.h	144.h	168.h	216.h	CorVal
MA-00090-91	Cluster_1	-1.67545	1.02947	-0.0913726	0.232649	0.939096	-0.434388	0.515183
MA-00334-540	Cluster_1	-1.66175	1.35024	-0.124021	0.11671	0.569054	-0.250234	0.597011
MA-00090-532	Cluster_1	-1.17693	1.47903	-0.800214	0.234678	0.72214	-0.458698	0.465334
MA-00090-363	Cluster_1	-1.44049	1.34412	-0.40728	0.149858	0.835459	-0.48167	0.549086
MA-00153-539	Cluster_1	-1.30647	1.54058	-0.364201	-0.0820641	0.72165	-0.509495	0.65304
MA-00073-460	Cluster_1	-1.45465	1.36337	-0.755282	0.650972	0.0207531	0.174831	0.275426
MA-00297-479	Cluster_1	-1.08143	1.48997	-0.481156	0.896279	-0.0679856	-0.755676	0.336152
MA-00090-460	Cluster_1	-1.13456	1.60958	-0.223394	0.0511192	0.56405	-0.866798	0.669318
MA-00184-192	Cluster_1	-0.981608	1.42451	-0.0598509	-0.106176	0.85	-1.12688	0.700082
MA-00120-194	Cluster_1	-0.615287	1.80568	0.0596597	-0.615287	0.306057	-0.940821	0.871843
MA-00334-315	Cluster_1	-0.510878	1.7073	-0.201446	-0.703269	0.643587	-0.935291	0.82507
MA-00213-583	Cluster_1	-1.23332	1.55832	0.131778	-0.435619	0.638732	-0.659889	0.828211
MA-00213-422	Cluster_1	-1.04499	1.77767	-0.205171	-0.559775	0.458807	-0.426542	0.816217
MA-00072-324	Cluster_1	-1.11998	1.64932	0.144016	-0.704686	0.519446	-0.48811	0.888529
MA-00297-43	Cluster_1	-0.996729	1.7713	0.0440466	-0.732128	0.361314	-0.447803	0.889295
MA-00120-552	Cluster_1	-1.39527	1.02868	0.289745	0.33769	0.808471	-1.06931	0.57156
MA-00072-137	Cluster_1	-1.22268	0.91372	0.493328	0.0759671	0.962339	-1.22268	0.63683
MA-00173-202	Cluster_1	-1.12197	1.13191	0.42939	0.0148073	0.815108	-1.26924	0.691626
MA-00073-85	Cluster_1	-1.40458	0.946058	0.692023	-0.542476	0.964186	-0.655213	0.799992
MA-00101-186	Cluster_1	-1.44851	0.634605	0.73435	-0.233776	1.12002	-0.806688	0.66516
MA-00055-210	Cluster_1	-1.11559	1.21552	0.345055	-0.320989	0.949976	-1.07397	0.772969
MA-00323-209	Cluster_1	-1.24888	1.18435	0.298262	-0.260234	0.98294	-0.956439	0.747319
MA-00173-21	Cluster_1	-1.5544	1.14386	0.460526	-0.294868	0.810333	-0.565451	0.761474
MA-00067-326	Cluster_1	-1.46591	1.21759	0.629548	-0.27731	0.615103	-0.719029	0.801261
MA-00090-186	Cluster_1	-1.46445	1.1338	0.57419	-0.163105	0.737718	-0.818152	0.754138
MA-00320-4	Cluster_1	-1.1541	1.70697	0.277438	-0.00711327	-0.000213289	-0.822977	0.765665
MA-00072-264	Cluster_1	-1.05034	1.58303	0.626577	-0.0581661	-0.109743	-0.99136	0.796949
MA-00119-19	Cluster_1	-1.09071	1.53028	0.550357	0.04398	0.04398	-1.07788	0.76382
MA-00090-459	Cluster_1	-1.00913	1.42848	0.875647	-0.382855	0.0969858	-1.00913	0.878754
MA-00190-78	Cluster_1	-0.983163	1.64801	0.476876	-0.356248	0.179393	-0.964864	0.868791
MA-00130-12	Cluster_1	-1.62757	1.37758	0.521668	-0.156393	0.216261	-0.331548	0.764852
MA-00072-37	Cluster_1	-1.34643	1.12205	0.984902	-0.529608	0.455046	-0.68596	0.868561
MA-00073-226	Cluster_1	-1.37006	1.10978	1.16796	-0.436332	0.100279	-0.571628	0.846937
MA-00073-265	Cluster_1	-1.39543	1.58801	-0.20437	-0.402898	-0.13973	0.554421	0.642176
MA-00182-279	Cluster_1	-1.36049	1.68793	-0.0294644	-0.504323	0.211456	-0.00510222	0.790475
MA-00334-69	Cluster_1	-1.77013	0.742867	0.713278	-0.436215	-0.0337718	0.783969	0.577586
MA-00101-325	Cluster_1	-1.57598	1.19285	0.256661	-0.441512	-0.295353	0.863333	0.59485
MA-00213-130	Cluster_1	-1.82078	1.01166	0.0950305	-0.212182	0.1646	0.761677	0.518364
MA-00309-1	Cluster_1	-1.5677	1.01438	1.13573	-0.452322	-0.137216	0.00713639	0.775058
MA-00153-697	Cluster_1	-1.5337	1.08005	0.635496	-0.903777	0.360962	0.360962	0.810933
MA-00173-81	Cluster_1	-1.46593	1.28436	0.730402	-0.7397	-0.131063	0.32194	0.818645
MA-00120-158	Cluster_1	-0.698315	0.27109	0.502263	-1.40696	-0.146464	1.47838	0.446645
MA-00153-456	Cluster_1	-1.02379	0.469532	0.441216	-1.30445	0.0643611	1.35314	0.530217
MA-00101-304	Cluster_1	-1.35598	0.630749	0.597368	-1.12818	0.212662	1.04337	0.635116
MA-00210-303	Cluster_1	-1.14034	0.774377	0.230647	-1.3451	0.47408	1.00634	0.661914
MA-00112-50	Cluster_1	-0.929243	1.10873	0.114292	-1.42319	0.904478	0.224933	0.830155
MA-00173-232	Cluster_1	-0.248813	0.710062	0.43962	-1.91238	0.69529	0.316225	0.787478
MA-00184-393	Cluster_1	-0.61734	0.84666	0.261986	-1.74552	0.632139	0.622076	0.769388
MA-00067-21	Cluster_1	-0.75276	1.15376	0.832606	-1.52282	-0.0105642	0.299776	0.914054
MA-00334-284	Cluster_1	-0.730269	0.89837	1.20009	-1.48032	-0.0483188	0.16045	0.89654
MA-00073-517	Cluster_1	-1.05221	0.769809	1.12721	-1.37286	0.211664	0.31638	0.855663
MA-00090-415	Cluster_1	-0.993329	1.14434	0.953547	-1.32521	0.194023	0.0266303	0.945852
MA-00090-292	Cluster_1	-0.876911	1.04664	0.777841	-1.35353	-0.352044	0.757998	0.786934
MA-00162-144	Cluster_1	-0.337464	0.964535	0.724483	-1.76445	-0.134433	0.547327	0.822066
MA-00101-537	Cluster_1	-1.75514	1.1245	0.118965	-0.381424	0.66625	0.226851	0.663829
MA-00101-223	Cluster_1	-1.74682	0.550073	0.0789564	-0.249575	1.25055	0.116822	0.491736
MA-00090-485	Cluster_1	-1.82803	0.717285	0.15164	-0.0630944	1.05625	-0.0340448	0.521499
MA-00112-320	Cluster_1	-1.87644	0.506405	0.258114	0.0332737	1.0746	0.00404586	0.455613
MA-00153-302	Cluster_1	-1.7196	0.888404	-0.356899	-0.132169	1.00462	0.315645	0.45819
MA-00173-216	Cluster_1	-1.51801	0.833958	-0.324638	-0.628538	1.10096	0.536272	0.530174
MA-00072-91	Cluster_1	-1.45028	0.974725	-0.542105	-0.493637	1.12104	0.390263	0.509687
MA-00073-174	Cluster_1	-1.47675	0.952508	-0.620728	-0.322851	1.14933	0.318491	0.459251
MA-00114-3	Cluster_1	-1.24335	0.931086	-0.469893	-0.445313	1.45478	-0.227309	0.54605
MA-00173-211	Cluster_1	-1.2366	1.28164	-0.129419	-0.711792	1.1009	-0.304728	0.760951
MA-00213-549	Cluster_1	-0.511079	0.793906	-0.243662	-1.00894	1.61647	-0.646693	0.642478
MA-00184-425	Cluster_1	-0.686301	0.823361	-0.178313	-1.31469	1.44334	-0.0873957	0.697377
MA-00213-652	Cluster_1	-0.865086	0.491823	-0.0244121	-1.05845	1.68427	-0.228144	0.606706
MA-00090-195	Cluster_1	-0.956333	1.03718	0.551859	-1.06346	1.07602	-0.645265	0.88447
MA-00297-267	Cluster_1	-1.02557	0.927222	0.77091	-1.10299	0.984934	-0.554503	0.892748
MA-00101-457	Cluster_1	-0.613975	0.761426	0.567746	-1.46494	1.17918	-0.42943	0.848983
MA-00120-350	Cluster_1	-0.70698	0.704374	0.557499	-1.11874	1.35026	-0.786416	0.79742
MA-00055-255	Cluster_1	-0.90699	0.455309	0.550578	-0.717958	1.52605	-0.90699	0.666694
MA-00139-360	Cluster_1	-1.18276	0.585171	0.678959	-0.669792	1.33726	-0.748839	0.722866
MA-00090-253	Cluster_1	-1.18811	0.839799	0.40703	-0.886096	1.30532	-0.477941	0.781039
MA-00334-4	Cluster_1	-1.15101	1.15856	0.19544	-0.793827	1.15856	-0.567718	0.815154
MA-00090-12	Cluster_1	-1.23779	0.847237	1.3203	-0.88435	0.311802	-0.357193	0.879172
MA-00101-297	Cluster_1	-1.29932	0.657379	1.30866	-0.800552	0.575439	-0.441612	0.828042
MA-00139-93	Cluster_1	-1.39544	0.566093	1.23108	-0.884078	0.640424	-0.158089	0.796803
MA-00073-218	Cluster_1	-1.26121	0.62528	0.865901	-1.00446	1.07997	-0.305487	0.803396
MA-00072-245	Cluster_1	-1.16346	0.474187	1.26029	-0.66373	0.879528	-0.786812	0.762924
MA-00213-338	Cluster_1	-1.5407	0.577565	1.15719	-0.460713	0.727374	-0.460713	0.733119
MA-00090-270	Cluster_1	-1.83051	0.369226	0.958981	-0.377333	0.618692	0.260947	0.579713
MA-00101-164	Cluster_1	-1.78802	0.3126	0.858942	-0.514955	0.742118	0.389314	0.569455
MA-00162-102	Cluster_1	-1.91239	0.156684	0.569417	-0.162901	0.843837	0.505353	0.397591
MA-00184-233	Cluster_1	-1.9263	0.214804	0.638087	-0.163977	0.766377	0.47101	0.427454
MA-00023-21	Cluster_1	-1.88074	0.347214	0.679674	-0.308554	0.815191	0.347214	0.517763
MA-00326-8	Cluster_1	-1.78503	0.27669	0.647768	-0.522776	0.900708	0.48264	0.524714
MA-00182-232	Cluster_1	-1.53041	-0.363629	0.989688	-0.49621	1.09973	0.300834	0.380885
MA-00073-394	Cluster_1	-1.60187	-0.161671	0.543232	-0.511299	1.2854	0.446199	0.375143
MA-00112-154	Cluster_1	-1.59589	-0.343328	0.720197	-0.471454	1.13286	0.557611	0.321978
MA-00090-538	Cluster_1	-1.86841	-0.0905785	0.44868	0.0320701	1.05997	0.418268	0.269733
MA-00184-22	Cluster_1	-1.86243	-0.106683	0.495497	-0.0798572	0.952015	0.601456	0.277249
MA-00101-66	Cluster_1	-1.7472	-0.258567	0.818516	-0.293099	0.860291	0.620056	0.318038
MA-00139-353	Cluster_1	-1.78255	0.00312961	0.808376	-0.271322	1.02348	0.218886	0.438059
MA-00150-3	Cluster_1	-1.81278	-0.230291	0.863984	0.0129835	0.9253	0.240801	0.304571
MA-00073-376	Cluster_1	-1.51888	-0.161274	0.642139	-0.775349	0.974948	0.83842	0.395341
MA-00210-125	Cluster_1	-1.54288	0.0804651	0.224527	-0.740111	1.16021	0.817794	0.403612
MA-00139-41	Cluster_1	-1.3554	-0.0749518	0.979805	-1.01815	0.936933	0.531766	0.543756
MA-00162-35	Cluster_1	-1.06834	-0.347112	0.784921	-1.17552	1.13677	0.669285	0.433041
MA-00101-440	Cluster_1	-1.26426	0.103813	0.237808	-0.771248	1.65467	0.0392181	0.484141
MA-00153-459	Cluster_1	-1.43865	0.278957	-0.146313	-0.589684	1.53372	0.361967	0.412921
MA-00153-596	Cluster_1	-1.36423	0.755135	0.0927606	-0.966229	1.25482	0.227753	0.676602
MA-00120-590	Cluster_1	-1.67182	0.57304	0.46958	-0.742601	0.972062	0.399736	0.635559
MA-00120-325	Cluster_1	-1.33864	0.537423	0.305506	-1.1729	1.00466	0.663961	0.642113
MA-00153-717	Cluster_1	-1.46081	0.784963	0.178601	-1.02663	0.800198	0.723672	0.657602
MA-00213-570	Cluster_1	-0.172032	0.633689	0.966138	-1.84846	0.465415	-0.0447508	0.848908
MA-00334-458	Cluster_1	-0.020928	0.614633	1.07029	-1.85932	0.089833	0.105489	0.813196
MA-00120-153	Cluster_1	0.230716	0.768795	1.18912	-1.60133	0.026508	-0.613811	0.849308
MA-00210-142	Cluster_1	0.308601	1.07984	0.915607	-1.45833	0.0332322	-0.878948	0.877438
MA-00323-56	Cluster_1	-0.0752959	0.960439	0.993646	-1.7372	0.0975165	-0.239102	0.911998
MA-00073-476	Cluster_1	0.355597	1.03943	0.766953	-1.75931	-0.0815917	-0.321072	0.852267
MA-00101-677	Cluster_1	0.347551	0.833093	0.88055	-1.83284	-0.00369511	-0.224657	0.823494
MA-00023-39	Cluster_1	0.148914	0.215774	1.04581	-1.21669	0.984399	-1.17821	0.675214
MA-00139-338	Cluster_1	0.125154	0.537347	1.15177	-1.53275	0.559272	-0.840792	0.816787
MA-00184-419	Cluster_1	0.480167	0.480167	1.06654	-1.37225	0.480167	-1.13479	0.728274
MA-00162-386	Cluster_1	0.250191	0.779927	0.853139	-1.31292	0.64081	-1.21114	0.809428
MA-00323-25	Cluster_1	0.4229	0.725983	0.885947	-1.24045	0.512471	-1.30685	0.763429
MA-00072-156	Cluster_1	-0.604481	0.469915	0.969666	-1.32378	1.13925	-0.650575	0.811109
MA-00268-174	Cluster_1	-0.236259	0.502895	0.88556	-1.48943	1.07189	-0.73465	0.809409
MA-00090-255	Cluster_1	-0.350557	0.459386	1.44863	-1.30347	0.519636	-0.773626	0.83333
MA-00090-504	Cluster_1	-0.486834	0.799393	1.18101	-1.52096	0.469477	-0.442086	0.926649
MA-00153-132	Cluster_1	-0.532764	1.66472	0.377609	-0.769318	0.31415	-1.0544	0.921404
MA-00173-20	Cluster_1	-0.46917	1.6519	0.409085	-0.524421	0.187091	-1.25449	0.867449
MA-00072-79	Cluster_1	-0.25702	1.63515	0.510099	-1.0421	0.104235	-0.950367	0.949486
MA-00120-157	Cluster_1	-0.157521	1.56096	0.540262	-0.900891	0.146192	-1.189	0.910201
MA-00210-168	Cluster_1	-0.042373	1.4512	0.576662	-1.10318	0.249297	-1.1316	0.919603
MA-00112-245	Cluster_1	0.167525	1.36403	0.598027	-0.908906	0.158619	-1.37929	0.843456
MA-00184-373	Cluster_1	0.298861	1.27576	0.687001	-1.01283	0.0846884	-1.33347	0.834249
MA-00213-619	Cluster_1	0.295358	1.26879	0.701908	-1.02754	0.0834085	-1.32192	0.837522
MA-00153-277	Cluster_1	-0.0901785	1.39295	0.801126	-0.981766	0.0778038	-1.19993	0.912868
MA-00184-300	Cluster_1	0.0240264	1.24876	0.872781	-1.10911	0.156681	-1.19314	0.903012
MA-00073-514	Cluster_1	0.0104521	1.13903	0.666463	-1.0501	0.582051	-1.3479	0.858597
MA-00189-257	Cluster_1	-0.130685	1.24969	0.542109	-0.770527	0.588401	-1.47899	0.831179
MA-00210-75	Cluster_1	-0.1585	1.03152	0.877794	-0.737076	0.51372	-1.52746	0.817379
MA-00090-308	Cluster_1	-0.0613998	1.29099	0.770024	-0.761833	0.214843	-1.45262	0.850066
MA-00173-186	Cluster_1	-0.150411	1.14094	0.920134	-0.612493	0.248465	-1.54664	0.814129
MA-00090-122	Cluster_1	-0.759373	1.15266	0.816167	-0.548728	0.64668	-1.3074	0.85308
MA-00182-230	Cluster_1	-0.715712	1.32629	0.795588	-0.384048	0.3333	-1.35542	0.844888
MA-00120-198	Cluster_1	-0.396452	1.08157	0.940744	-0.425594	0.3711	-1.57137	0.790841
MA-00297-204	Cluster_1	-0.471672	0.992415	1.07697	-0.513646	0.401726	-1.48579	0.810732
MA-00112-84	Cluster_1	-0.504723	1.13429	0.819876	-0.504723	0.548785	-1.4935	0.820178
MA-00139-304	Cluster_1	-0.354163	1.18489	0.648382	-0.354163	0.508043	-1.63299	0.763366
MA-00120-216	Cluster_1	-0.811148	1.30552	0.461927	-0.68746	0.84424	-1.11308	0.872072
MA-00120-222	Cluster_1	-0.469436	1.14855	0.358882	-0.790054	1.03291	-1.28085	0.818596
MA-00334-306	Cluster_1	-0.642748	1.34511	0.800903	-0.981165	0.459067	-0.981165	0.961207
MA-00173-84	Cluster_1	-0.272796	1.07086	0.813522	-1.10232	0.686707	-1.19597	0.899411
MA-00268-129	Cluster_1	-0.399327	1.07835	1.07835	-1.00111	0.405023	-1.16129	0.918096
MA-00101-129	Cluster_1	-0.30017	0.762234	0.860037	-1.04325	0.970075	-1.24893	0.82268
MA-00270-6	Cluster_1	-0.442533	0.938254	0.823417	-0.70213	0.823417	-1.44043	0.812262
MA-00210-177	Cluster_1	-1.00609	1.0014	0.866915	-0.617711	0.832205	-1.07671	0.849863
MA-00213-428	Cluster_1	-0.677258	0.839721	1.11996	-0.892436	0.729509	-1.11949	0.871607
MA-00101-351	Cluster_1	0.304746	0.319595	1.50863	-0.673162	-0.0191518	-1.44066	0.605695
MA-00184-257	Cluster_1	0.147589	0.668912	1.55458	-0.791089	-0.443544	-1.13645	0.715572
MA-00189-473	Cluster_1	-0.487029	0.67373	1.59288	-0.877787	0.0943118	-0.996105	0.831844
MA-00101-405	Cluster_1	-0.670942	0.533209	1.75823	-0.537937	-0.154766	-0.927798	0.736623
MA-00210-13	Cluster_1	-0.663789	0.602514	1.60747	-0.475686	0.102377	-1.17288	0.751527
MA-00184-280	Cluster_1	-0.410729	0.627175	1.73258	-0.948201	-0.365868	-0.634958	0.793513
MA-00090-544	Cluster_1	-0.178789	1.10473	1.33842	-0.964026	-0.348957	-0.951378	0.877667
MA-00162-359	Cluster_1	-0.147802	0.886766	1.38879	-1.23552	-0.0347198	-0.857519	0.890948
MA-00326-99	Cluster_1	0.0787892	1.57092	0.629061	-0.753102	-0.316019	-1.20965	0.843235
MA-00073-562	Cluster_1	-0.226294	1.60127	0.744086	-0.670883	-0.316425	-1.13175	0.87928
MA-00184-230	Cluster_1	-0.189361	1.73107	0.526271	-0.64656	-0.348557	-1.07287	0.864744
MA-00326-183	Cluster_1	0.095849	1.55997	0.741888	-0.886126	-0.556712	-0.954867	0.853932
MA-00120-439	Cluster_1	-0.194272	1.72277	0.568343	-0.884121	-0.328598	-0.884121	0.911697
MA-00139-104	Cluster_1	-0.113133	1.55077	0.729958	-1.04676	-0.156911	-0.963923	0.933448
MA-00334-70	Cluster_1	-0.375579	1.38298	0.967339	-0.43216	-0.208262	-1.33432	0.833809
MA-00173-140	Cluster_1	-0.360429	1.69759	0.556588	-0.447292	-0.258323	-1.18814	0.845777
MA-00210-187	Cluster_1	-0.496924	1.66146	0.568482	-0.386502	-0.119393	-1.22712	0.848332
MA-00090-409	Cluster_1	0.0981584	1.30376	0.999007	-0.844842	-0.349024	-1.20706	0.843099
MA-00073-204	Cluster_1	-0.127476	1.29134	1.14176	-0.480009	-0.672281	-1.15334	0.778703
MA-00153-115	Cluster_1	-0.0958053	1.01407	1.35523	-0.468163	-0.530489	-1.27485	0.742931
MA-00320-65	Cluster_1	-0.147946	1.12932	1.33366	-0.654574	-0.588309	-1.07215	0.803992
MA-00055-170	Cluster_1	-0.729756	1.42414	1.11831	-0.446576	-0.515587	-0.850532	0.855914
MA-00182-342	Cluster_1	-0.672234	1.19982	1.16854	-0.672234	0.107309	-1.13121	0.902655
MA-00297-3	Cluster_1	-0.752776	1.15566	1.19441	-0.464877	0.0716996	-1.20412	0.857177
MA-00067-285	Cluster_1	-0.773133	1.08129	1.38014	-0.925548	-0.682002	-0.0807474	0.840502
MA-00268-200	Cluster_1	-0.425499	1.10376	1.42235	-0.741983	-0.907457	-0.451176	0.791759
MA-00072-333	Cluster_1	-0.335871	0.990208	1.24101	-1.50185	-0.32634	-0.0671557	0.897418
MA-00210-188	Cluster_1	0.142629	1.06681	1.1188	-1.46466	-0.6212	-0.242374	0.837013
MA-00182-186	Cluster_1	-0.866425	1.28788	0.759495	-1.22324	0.529389	-0.487103	0.980676
MA-00182-360	Cluster_1	-0.979141	1.2264	1.0173	-1.10042	0.290722	-0.454853	0.973094
MA-00067-383	Cluster_1	-0.487507	1.23799	0.951791	-1.39348	0.254477	-0.563275	0.988818
MA-00206-8	Cluster_1	-0.206884	1.22797	0.787426	-1.51344	0.350065	-0.645141	0.967848
MA-00112-213	Cluster_1	-0.623997	1.36995	0.832749	-1.42425	-0.0772263	-0.0772263	0.970764
MA-00326-84	Cluster_1	-0.391225	1.32936	0.610234	-1.63179	0.185101	-0.101682	0.96108
MA-00182-191	Cluster_1	-1.15172	1.5808	0.488535	-0.962847	0.0853226	-0.0400853	0.929354
MA-00210-246	Cluster_1	-0.727476	1.7169	0.197642	-1.21082	-0.081902	0.105658	0.911873
MA-00090-486	Cluster_1	-0.709976	1.66218	0.698327	-0.992313	-0.180583	-0.477636	0.971363
MA-00112-31	Cluster_1	-0.559019	1.63693	0.716851	-1.12004	-0.414791	-0.259931	0.949136
MA-00101-211	Cluster_1	-0.262477	1.47442	0.746467	-1.41313	-0.437525	-0.107761	0.928016
MA-00297-33	Cluster_1	-0.282206	1.6087	0.609489	-1.21079	-0.703189	-0.0219975	0.877041
MA-00139-375	Cluster_1	0.382528	1.18501	0.467083	-1.49461	0.382528	-0.922536	0.856323
MA-00210-9	Cluster_1	0.235564	1.04595	0.594717	-1.59321	0.536156	-0.819178	0.87527
MA-00073-154	Cluster_1	0.616114	1.00709	0.515819	-1.33921	0.383279	-1.18309	0.770149
MA-00297-252	Cluster_1	0.672778	1.04179	0.394512	-1.30877	0.39774	-1.19805	0.748512
MA-00184-456	Cluster_1	0.807316	0.838434	0.449237	-1.41387	0.438051	-1.11917	0.701878
MA-00320-180	Cluster_1	0.749163	0.942556	0.33503	-1.49305	0.463386	-0.997088	0.730239
MA-00153-402	Cluster_1	0.444855	0.888826	0.883237	-1.28817	0.291045	-1.21979	0.801719
MA-00189-446	Cluster_1	0.556381	1.11414	0.665842	-1.20359	0.110204	-1.24298	0.792482
MA-00111-2	Cluster_1	0.650334	0.864574	0.588927	-1.75517	0.238795	-0.587465	0.775917
MA-00090-277	Cluster_1	0.515161	0.892261	0.248987	-1.87738	0.515161	-0.294192	0.76038
MA-00153-9	Cluster_1	0.709001	0.690287	0.347933	-1.87262	0.501559	-0.376161	0.69976
MA-00023-29	Cluster_1	0.664266	1.31879	0.144487	-1.39429	0.174576	-0.907831	0.774021
MA-00072-53	Cluster_1	0.704747	1.23436	0.0935951	-1.4939	0.275592	-0.814392	0.756605
MA-00334-387	Cluster_1	0.717296	1.1742	0.354041	-1.52601	0.0839804	-0.803517	0.777634
MA-00073-167	Cluster_1	0.852858	1.19813	0.011967	-1.61073	0.03873	-0.490949	0.702372
MA-00153-417	Cluster_1	0.678601	1.43766	0.107853	-1.45878	-0.241109	-0.524224	0.761735
MA-00162-207	Cluster_1	0.841038	1.32152	0.16699	-1.43033	-0.264909	-0.634305	0.720026
MA-00213-420	Cluster_1	1.14071	0.894422	0.190256	-1.60371	-0.0901041	-0.531579	0.603588
MA-00120-251	Cluster_1	1.06496	0.935706	0.171747	-1.57468	0.0900786	-0.687818	0.637765
MA-00213-539	Cluster_1	1.13192	0.88358	0.228233	-1.48904	0.0607817	-0.815474	0.61308
MA-00153-217	Cluster_1	0.91446	0.86806	0.511675	-1.69268	-0.0745478	-0.526966	0.697204
MA-00334-276	Cluster_1	0.900164	0.855768	0.67605	-1.58929	-0.176984	-0.665712	0.704668
MA-00090-429	Cluster_1	0.953482	1.05573	0.414963	-1.55108	-0.344008	-0.529084	0.684771
MA-00038-1	Cluster_1	0.811426	1.13746	0.568577	-1.45928	-0.396554	-0.661629	0.738027
MA-00090-469	Cluster_1	0.754419	1.08433	0.600708	-1.54049	-0.20755	-0.69141	0.766112
MA-00184-238	Cluster_1	0.0205606	1.96636	-0.315372	-0.721552	-0.299403	-0.650593	0.753551
MA-00213-579	Cluster_1	-0.102654	1.90857	0.00106767	-0.689531	-0.207269	-0.910179	0.82343
MA-00101-696	Cluster_1	-0.0772479	1.82712	-0.0644794	-1.01333	0.110526	-0.782586	0.868806
MA-00210-247	Cluster_1	0.059872	1.85498	-0.483399	-0.769608	0.174296	-0.836138	0.740324
MA-00073-677	Cluster_1	-0.480111	1.94385	-0.314731	-0.888747	0.0544727	-0.314731	0.832608
MA-00112-29	Cluster_1	-0.413158	1.97048	-0.245328	-0.771176	-0.000800091	-0.540016	0.833384
MA-00120-433	Cluster_1	-0.582751	1.86922	-0.0489376	-1.0292	0.0996073	-0.307943	0.902221
MA-00213-269	Cluster_1	-0.34934	1.73749	0.149531	-1.24819	0.199393	-0.488883	0.943974
MA-00073-149	Cluster_1	0.161397	1.49553	0.358198	-1.52108	0.0473395	-0.541382	0.911387
MA-00139-271	Cluster_1	-0.0658215	1.43736	0.674213	-1.4275	0.0417586	-0.660009	0.960243
MA-00213-458	Cluster_1	0.461554	1.43417	0.422818	-1.48317	-0.381355	-0.454008	0.830454
MA-00153-507	Cluster_1	0.480265	1.42448	0.546095	-1.28426	-0.346417	-0.820156	0.83235
MA-00190-76	Cluster_1	0.359938	1.4223	0.545134	-1.3548	-0.138506	-0.834062	0.874352
MA-00334-287	Cluster_1	-0.066172	1.86898	0.259292	-0.76344	-0.581423	-0.717234	0.831938
MA-00101-204	Cluster_1	-0.0076669	1.80391	0.140786	-1.16121	-0.192099	-0.583716	0.890749
MA-00101-592	Cluster_1	-0.143415	1.74258	0.31102	-1.21273	-0.0916392	-0.605815	0.935954
MA-00189-178	Cluster_1	0.430487	1.65657	0.191828	-1.20745	-0.5651	-0.506332	0.790275
MA-00213-474	Cluster_1	0.505029	1.65963	0.114771	-1.14796	-0.664371	-0.467102	0.746715
MA-00072-36	Cluster_1	0.616862	1.51791	0.27843	-1.24053	-0.661844	-0.510827	0.745399
MA-00090-212	Cluster_1	0.596975	1.50244	0.347754	-1.23766	-0.572205	-0.637305	0.769895
MA-00297-337	Cluster_1	0.0445482	1.67157	0.554643	-1.02087	-0.815933	-0.433959	0.834561
MA-00153-380	Cluster_1	0.201535	1.6599	0.267261	-1.26754	-0.709185	-0.151967	0.805294
MA-00323-137	Cluster_1	0.183787	1.71229	0.224232	-1.27528	-0.440165	-0.40487	0.854311
MA-00270-18	Cluster_1	-0.11414	1.78574	0.24445	-0.645275	-1.1426	-0.12818	0.699349
MA-00101-551	Cluster_1	0.00531549	1.68661	0.237712	-1.03391	-1.00853	0.112805	0.734659
MA-00139-181	Cluster_1	-0.0663899	1.82328	0.234986	-0.935868	-0.830163	-0.225844	0.799153
MA-00101-245	Cluster_1	0.379651	1.43173	0.207001	-1.18437	-1.12857	0.294559	0.624512
MA-00090-514	Cluster_1	0.48132	1.37453	0.391019	-0.874461	-1.40023	0.0278254	0.561135
MA-00189-53	Cluster_1	0.625707	1.30965	0.426835	-1.17614	-1.15179	-0.0342556	0.62298
MA-00112-21	Cluster_1	0.490027	1.07519	1.07519	-1.02385	-0.592701	-1.02385	0.757165
MA-00220-1	Cluster_1	0.402027	0.88493	1.28021	-1.02901	-0.473681	-1.06447	0.75541
MA-00101-208	Cluster_1	0.607181	1.17401	0.806015	-1.12684	-0.364636	-1.09573	0.771741
MA-00101-598	Cluster_1	0.405658	1.11387	1.02367	-1.20724	-0.354122	-0.981834	0.822888
MA-00090-213	Cluster_1	0.579523	1.12483	0.851552	-1.30299	-0.317355	-0.935562	0.798632
MA-00334-109	Cluster_1	0.55491	1.07299	0.928349	-1.34219	-0.342001	-0.872061	0.801278
MA-00323-146	Cluster_1	0.894012	0.519233	1.12391	-1.19474	-1.08322	-0.259196	0.500078
MA-00073-115	Cluster_1	0.652413	0.747744	1.13483	-1.35996	-0.89374	-0.281289	0.649911
MA-00090-388	Cluster_1	0.669484	0.871574	1.07058	-1.22714	-0.993679	-0.390819	0.646771
MA-00120-240	Cluster_1	0.375631	1.30005	0.907233	-1.14554	-0.733372	-0.704003	0.803189
MA-00153-121	Cluster_1	0.631981	1.26416	0.77923	-0.892555	-0.960019	-0.8228	0.679303
MA-00213-452	Cluster_1	0.661387	1.16348	0.874973	-0.958815	-0.80564	-0.935379	0.695938
MA-00213-280	Cluster_1	0.39369	1.03717	1.0953	-0.716067	-1.36257	-0.447516	0.593765
MA-00184-326	Cluster_1	0.820912	0.887142	1.01717	-0.913661	-1.02574	-0.785824	0.582871
MA-00112-6	Cluster_1	0.475951	1.08177	1.10162	-0.849515	-1.02792	-0.781907	0.678594
MA-00210-46	Cluster_1	0.476271	0.947995	1.18663	-0.894527	-1.16902	-0.547349	0.635229
MA-00073-593	Cluster_1	-1.07672	1.08783	0.944858	-0.54659	-1.03595	0.626575	0.63026
MA-00182-101	Cluster_1	-0.384988	1.25909	0.66705	-0.410312	-1.56886	0.438017	0.512807
MA-00210-185	Cluster_1	-0.461312	1.56352	0.824037	-0.775227	-1.02281	-0.128204	0.806876
MA-00334-226	Cluster_1	-0.447997	1.45107	0.867986	-0.40071	-1.32626	-0.144093	0.673662
MA-00297-447	Cluster_1	-0.302809	0.718354	1.41435	-0.324821	-1.51206	0.00698272	0.48701
MA-00323-152	Cluster_1	-0.405178	0.227391	1.60361	-0.405178	-1.38426	0.363615	0.377058
MA-00139-161	Cluster_1	-0.184276	0.123761	1.86815	-0.88999	-0.810694	-0.106949	0.554813
MA-00184-262	Cluster_1	-0.976279	0.474988	1.60936	-0.928981	-0.509181	0.330095	0.69283
MA-00101-105	Cluster_1	0.687127	0.888686	-0.0217091	-1.53285	-0.843626	0.82237	0.440323
MA-00101-280	Cluster_1	0.584279	0.747297	-0.417316	-1.46376	-0.628698	1.1782	0.305743
MA-00323-129	Cluster_1	0.441999	0.890388	-0.3646	-1.51465	-0.573687	1.12055	0.394085
MA-00173-108	Cluster_1	0.400715	0.767196	-0.699681	-1.56099	-0.0567532	1.14951	0.341087
MA-00101-521	Cluster_1	0.140147	0.958487	-0.284964	-1.67359	-0.206371	1.06629	0.524654
MA-00120-208	Cluster_1	0.285433	1.03339	-0.428346	-1.72307	-0.00298978	0.835578	0.549865
MA-00153-334	Cluster_1	0.587768	1.05264	-0.346452	-1.78948	0.0225652	0.472964	0.58498
MA-00334-464	Cluster_1	0.550842	0.825513	0.0850474	-1.86979	-0.258614	0.666998	0.580787
MA-00072-86	Cluster_1	-0.459543	1.53017	-0.0336931	-1.30565	-0.459543	0.728255	0.734319
MA-00055-148	Cluster_1	-0.254612	1.36985	-0.335859	-1.52656	-0.0365081	0.783683	0.682906
MA-00184-219	Cluster_1	-0.509164	1.32883	-0.133756	-1.52233	0.0375758	0.79885	0.734789
MA-00090-382	Cluster_1	0.0849464	1.09024	0.293285	-1.89972	0.305651	0.125601	0.833082
MA-00213-120	Cluster_1	-0.0423519	1.51691	0.137042	-1.63569	-0.0241036	0.0481946	0.87523
MA-00133-4	Cluster_1	0.06448	1.65778	-0.112157	-1.35256	-0.560311	0.302769	0.744301
MA-00213-22	Cluster_1	0.026269	1.39821	0.225059	-1.58118	-0.529766	0.461401	0.770071
MA-00297-243	Cluster_1	0.266654	1.2723	0.327586	-1.50657	-0.838883	0.478911	0.686423
MA-00073-261	Cluster_1	-0.842487	0.588724	0.436627	-0.688071	-1.00277	1.50798	0.32576
MA-00101-65	Cluster_1	-0.866139	0.945146	0.664816	-0.866139	-0.977312	1.09963	0.554885
MA-00090-385	Cluster_1	-0.0832094	0.857243	0.0179946	-1.12826	-1.04193	1.37816	0.366634
MA-00162-318	Cluster_1	-0.482486	1.27634	-0.0674406	-0.551403	-1.27373	1.09872	0.396416
MA-00270-83	Cluster_1	-0.23752	0.241809	0.716973	-1.10093	-1.05253	1.4322	0.304343
MA-00162-83	Cluster_1	-0.229162	0.667366	0.844492	-1.31402	-0.999668	1.03099	0.543027
MA-00297-430	Cluster_1	-0.408374	0.456486	0.95668	-1.3947	-0.72386	1.11376	0.545297
MA-00184-511	Cluster_1	0.0340969	-0.135572	0.995705	-1.54187	-0.513426	1.16106	0.36618
MA-00213-101	Cluster_1	-0.416762	-0.28857	1.2592	-1.11256	-0.6597	1.21839	0.298533
MA-00072-138	Cluster_2	-1.14839	1.86344	0.0618983	-0.208912	-0.284018	-0.284018	0.284917
MA-00153-605	Cluster_2	-0.613731	1.94356	0.126352	-0.244635	-0.47132	-0.74023	0.557998
MA-00270-211	Cluster_2	-0.406826	1.97702	-0.0683312	-0.194251	-0.773337	-0.534271	0.585124
MA-00297-190	Cluster_2	-0.827692	1.74176	-0.623134	0.446969	-0.827692	0.0897923	0.182513
MA-00073-295	Cluster_2	-0.451036	1.87131	-0.647243	-0.278896	-0.828431	0.334293	0.369611
MA-00182-368	Cluster_2	-0.77703	1.67647	-0.337089	0.00363453	-1.09289	0.526896	0.176778
MA-00090-442	Cluster_2	0.0128312	1.97354	-0.676522	-0.638415	-0.420344	-0.251087	0.664742
MA-00120-432	Cluster_2	-0.306072	1.94869	-0.931899	-0.306072	-0.382541	-0.0221018	0.470699
MA-00213-318	Cluster_2	-0.515015	1.82553	-1.14424	-0.25848	-0.058406	0.150615	0.316777
MA-00112-222	Cluster_2	0.577446	1.71088	-0.513016	-0.46519	-1.1032	-0.206917	0.757021
MA-00213-635	Cluster_2	0.232878	1.74184	-0.243685	-0.579285	-1.22915	0.0773983	0.646753
MA-00139-250	Cluster_2	0.231707	1.85516	-0.8385	-0.0947245	-0.829007	-0.324635	0.648978
MA-00206-59	Cluster_2	-0.152913	1.86854	-0.471963	0.0221594	-1.11291	-0.152913	0.525199
MA-00055-111	Cluster_2	1.06503	1.26607	-0.317132	-0.317132	-1.40609	-0.290755	0.789724
MA-00213-330	Cluster_2	1.28181	1.20712	-0.293497	-0.638097	-1.09003	-0.467299	0.89574
MA-00334-162	Cluster_2	1.22313	1.18578	-0.119273	-0.439571	-1.22425	-0.625813	0.890925
MA-00203-36	Cluster_2	1.34614	1.11075	-0.64048	-0.136479	-1.07893	-0.601007	0.833386
MA-00073-134	Cluster_2	0.988962	1.44909	-0.521657	-0.237239	-1.14281	-0.536351	0.834631
MA-00190-33	Cluster_2	1.11624	1.37785	-0.380366	-0.348755	-1.00828	-0.756692	0.906431
MA-00270-217	Cluster_2	1.02679	1.41923	-0.38803	-0.200074	-1.01538	-0.842541	0.88983
MA-00153-452	Cluster_2	0.985594	1.48415	-0.375054	-1.07364	-0.585591	-0.435462	0.913112
MA-00334-211	Cluster_2	0.839476	1.62605	-0.716011	-0.832671	-0.570017	-0.346832	0.848798
MA-00073-513	Cluster_2	0.810351	1.6111	-0.32769	-0.575102	-1.03899	-0.479668	0.865139
MA-00173-30	Cluster_2	0.988794	1.48739	-0.3039	-0.693471	-1.00702	-0.471796	0.894446
MA-00153-269	Cluster_2	0.517554	1.73088	0.0164779	-0.835591	-0.804682	-0.624644	0.880594
MA-00297-392	Cluster_2	0.684781	1.70439	-0.223836	-0.735477	-0.634779	-0.79508	0.92204
MA-00210-205	Cluster_2	0.463431	1.6597	-0.998751	-0.998751	0.0549638	-0.180589	0.703592
MA-00334-356	Cluster_2	0.713024	1.56463	-0.782978	-1.14985	-0.0161082	-0.328722	0.806693
MA-00073-569	Cluster_2	0.370274	1.58458	-1.44986	-0.497077	-0.0414289	0.0335107	0.537896
MA-00111-84	Cluster_2	0.460025	1.50209	-1.34993	-0.730917	0.349616	-0.230891	0.607106
MA-00213-96	Cluster_2	0.963478	1.23215	-1.51	-0.442533	0.0334075	-0.276501	0.652947
MA-00270-80	Cluster_2	1.00221	1.34053	-1.3581	-0.430555	-0.189766	-0.364321	0.724595
MA-00072-233	Cluster_2	0.864019	1.10274	-1.54979	-0.431635	0.481236	-0.466576	0.602664
MA-00073-219	Cluster_2	0.765695	1.19061	-1.60305	-0.253923	0.372826	-0.472156	0.580066
MA-00101-550	Cluster_2	0.762313	1.20743	-1.5794	-0.357687	0.394787	-0.42744	0.588628
MA-00101-135	Cluster_2	0.888344	1.21757	-1.43197	-0.594594	0.361026	-0.440377	0.66708
MA-00153-44	Cluster_2	0.910299	1.21443	-1.3423	-0.796998	0.367449	-0.352871	0.685255
MA-00067-149	Cluster_2	1.15011	1.19747	-1.05634	-0.227935	-0.0265796	-1.03672	0.832661
MA-00101-271	Cluster_2	1.18516	1.12475	-0.825785	-0.162073	-0.0493787	-1.27268	0.869016
MA-00067-192	Cluster_2	1.26345	1.1421	-0.669627	-0.483592	-0.0636325	-1.1887	0.928176
MA-00184-206	Cluster_2	1.25822	1.07633	-0.657673	-0.428393	0.032646	-1.28113	0.915256
MA-00173-159	Cluster_2	1.12056	1.19048	-0.530442	-0.751137	0.175066	-1.20453	0.933968
MA-00189-501	Cluster_2	1.10996	1.25756	-0.732172	-0.659944	0.120259	-1.09566	0.911303
MA-00118-5	Cluster_2	1.1322	1.29864	-1.08865	-0.703384	-0.0476236	-0.591176	0.832063
MA-00120-86	Cluster_2	1.05733	1.43559	-0.742331	-0.95689	-0.256389	-0.537311	0.894482
MA-00184-378	Cluster_2	1.01239	1.49122	-0.779204	-0.859677	-0.307347	-0.557379	0.88919
MA-00153-563	Cluster_2	1.12793	1.34771	-0.761433	-0.845897	-0.0883572	-0.779952	0.913427
MA-00213-573	Cluster_2	1.11378	1.33629	-0.825381	-1.00696	-0.0993135	-0.518417	0.875583
MA-00182-165	Cluster_2	1.26647	1.30176	-0.742559	-0.65992	-0.450417	-0.715336	0.920294
MA-00334-161	Cluster_2	1.22374	1.30356	-0.89539	-0.568234	-0.294268	-0.769407	0.894085
MA-00297-34	Cluster_2	1.35701	1.19633	-0.656153	-0.497066	-0.513569	-0.886547	0.934417
MA-00072-80	Cluster_2	1.34643	1.22289	-0.772455	-0.49155	-0.625935	-0.679382	0.899171
MA-00297-55	Cluster_2	1.27499	1.28891	-0.785261	-0.432966	-0.630325	-0.715345	0.8962
MA-00173-39	Cluster_2	0.945827	1.5576	-0.51419	-0.763862	-0.411862	-0.813509	0.940218
MA-00173-89	Cluster_2	1.10313	1.4475	-0.556335	-0.775591	-0.478632	-0.740074	0.94294
MA-00101-595	Cluster_2	1.27076	1.30238	-0.486168	-0.714994	-0.674904	-0.697072	0.945721
MA-00153-241	Cluster_2	1.13723	1.42387	-0.593369	-0.501574	-0.75354	-0.712616	0.916254
MA-00213-388	Cluster_2	0.926618	1.29059	-0.45757	-1.29281	0.259564	-0.726394	0.885838
MA-00073-258	Cluster_2	0.650832	1.45226	-0.747589	-1.06711	0.459189	-0.747589	0.807281
MA-00334-14	Cluster_2	0.79311	1.34552	-0.613448	-0.992962	0.460739	-0.992962	0.859998
MA-00055-232	Cluster_2	0.668814	1.27021	-0.162928	-1.36268	0.489838	-0.90325	0.852335
MA-00213-251	Cluster_2	0.545745	1.43176	-0.120212	-1.35228	0.331266	-0.836278	0.856976
MA-00320-167	Cluster_2	0.464388	1.58346	-0.0169954	-1.23994	0.066338	-0.857249	0.881248
MA-00210-104	Cluster_2	0.875412	1.28258	-0.0195007	-1.20318	0.125306	-1.06061	0.944696
MA-00184-459	Cluster_2	0.759351	1.48736	-0.168343	-1.17359	-0.00731776	-0.897458	0.933551
MA-00072-8	Cluster_2	0.73355	1.45624	-0.110261	-1.01465	0.0727976	-1.13768	0.941511
MA-00297-141	Cluster_2	0.653206	1.56185	-0.159489	-1.02677	-0.0020316	-1.02677	0.929915
MA-00184-324	Cluster_2	0.883528	1.36853	-0.0645458	-0.615725	-0.182593	-1.3892	0.968766
MA-00334-206	Cluster_2	0.947764	1.28163	-0.0977208	-0.888784	0.0446261	-1.28751	0.967428
MA-00182-72	Cluster_2	0.81048	1.51445	-0.534084	-0.650479	0.0175997	-1.15797	0.921106
MA-00323-26	Cluster_2	0.803309	1.5307	-0.437923	-0.838738	-0.000745378	-1.0566	0.933378
MA-00073-538	Cluster_2	0.839354	1.5432	-0.317618	-0.915343	-0.17826	-0.971337	0.953431
MA-00090-23	Cluster_2	1.06019	1.39143	-0.355492	-0.892124	-0.219349	-0.984655	0.973412
MA-00334-304	Cluster_2	0.979276	1.44313	-0.312822	-0.813102	-0.224572	-1.07191	0.973219
MA-00189-172	Cluster_2	1.11818	1.30594	-0.423653	-0.691244	-0.139882	-1.16933	0.968911
MA-00120-281	Cluster_2	1.1448	1.31356	-0.501089	-0.442175	-0.32765	-1.18745	0.954992
MA-00320-119	Cluster_2	1.01377	1.44254	-0.366628	-0.593451	-0.370353	-1.12588	0.968904
MA-00210-158	Cluster_2	1.11634	1.35841	-0.222477	-0.78707	-0.444424	-1.02078	0.988786
MA-00090-236	Cluster_2	1.18384	1.29381	-0.249443	-0.673134	-0.461217	-1.09386	0.988741
MA-00120-148	Cluster_2	1.23537	1.21963	-0.201425	-0.714563	-0.415322	-1.12369	0.993715
MA-00139-245	Cluster_2	1.08425	1.24787	-0.00766747	-0.72614	-0.318243	-1.28008	0.993793
MA-00300-2	Cluster_2	1.09014	1.26321	0.00389141	-0.678811	-0.422977	-1.25546	0.994025
MA-00206-63	Cluster_2	1.03691	1.33699	-0.0479077	-0.84278	-0.338651	-1.14456	0.993661
MA-00101-587	Cluster_2	1.03816	1.36478	-0.052053	-0.726276	-0.48848	-1.13613	0.991523
MA-00213-123	Cluster_2	1.0744	1.33751	-0.0494454	-0.798444	-0.470799	-1.09322	0.994694
MA-00101-360	Cluster_2	1.01517	1.42067	-0.365839	-1.12146	-0.240035	-0.708506	0.94672
MA-00189-356	Cluster_2	0.96679	1.45912	-0.410086	-1.1779	-0.297294	-0.540627	0.920037
MA-00073-528	Cluster_2	0.735048	1.59317	-0.395695	-1.08144	-0.0840418	-0.767046	0.913401
MA-00334-297	Cluster_2	0.907969	1.43162	-0.404011	-1.14884	0.0149815	-0.801722	0.927985
MA-00055-178	Cluster_2	0.749596	1.58653	-0.0861772	-0.64617	-0.477831	-1.12595	0.957482
MA-00210-314	Cluster_2	0.767464	1.65111	-0.38063	-0.534359	-0.502753	-1.00083	0.931265
MA-00112-74	Cluster_2	0.588645	1.65693	-0.13536	-0.934924	-0.184524	-0.990769	0.928379
MA-00268-181	Cluster_2	0.566654	1.67845	-0.0256159	-0.909108	-0.35852	-0.95186	0.929657
MA-00067-321	Cluster_2	0.77442	1.58695	-0.175223	-1.08786	-0.369424	-0.72886	0.937983
MA-00120-261	Cluster_2	0.796955	1.56114	-0.0832282	-0.989107	-0.402206	-0.883555	0.958911
MA-00120-540	Cluster_2	0.86959	1.49445	-0.0489633	-1.02018	-0.393598	-0.901296	0.969316
MA-00111-43	Cluster_2	0.777125	1.54375	-0.016146	-0.934671	-0.368378	-1.00168	0.965125
MA-00162-60	Cluster_2	0.682685	1.61368	-0.00641127	-0.935181	-0.415028	-0.939746	0.948719
MA-00180-2	Cluster_2	1.54628	0.824944	-0.76239	-0.359591	-1.09239	-0.156852	0.751569
MA-00184-516	Cluster_2	1.37266	0.80525	-1.06554	-0.299402	-1.08173	0.268754	0.596724
MA-00184-17	Cluster_2	1.3475	1.09793	-1.13432	-0.231468	-0.706698	-0.372946	0.762774
MA-00028-35	Cluster_2	1.31512	1.03604	-1.32803	-0.282309	-0.56958	-0.17124	0.691253
MA-00182-352	Cluster_2	1.43817	0.914209	-1.29988	-0.349526	-0.487413	-0.215561	0.706805
MA-00297-424	Cluster_2	1.58103	0.674588	-1.17007	-0.692803	-0.440422	0.0476721	0.678812
MA-00120-1	Cluster_2	1.45877	0.912038	-1.05053	-0.563161	-0.786478	0.0293668	0.716673
MA-00101-637	Cluster_2	1.4495	0.883082	-1.26709	-0.469879	-0.538042	-0.0575717	0.690699
MA-00189-290	Cluster_2	1.38495	1.04632	-1.10846	-0.63414	-0.588443	-0.100232	0.755254
MA-00139-133	Cluster_2	0.974641	0.710492	-1.42411	-0.509639	-0.658814	0.907428	0.332598
MA-00210-92	Cluster_2	1.33359	0.734677	-1.26964	-0.471671	-0.79351	0.466551	0.530188
MA-00334-32	Cluster_2	1.19399	0.798628	-1.30347	-0.574834	-0.728199	0.61388	0.48986
MA-00073-118	Cluster_2	1.30784	0.735493	-1.17092	-0.934222	-0.470529	0.532344	0.559997
MA-00090-351	Cluster_2	1.44859	0.478454	-0.831152	-0.959255	-0.793695	0.657055	0.536833
MA-00090-78	Cluster_2	1.59317	0.302764	-1.27347	-0.655012	-0.383018	0.415567	0.4993
MA-00184-371	Cluster_2	1.48484	0.412788	-1.19747	-0.83737	-0.421456	0.558668	0.500408
MA-00297-198	Cluster_2	0.627486	1.34161	-0.526707	-0.553945	-1.4001	0.511656	0.558289
MA-00323-162	Cluster_2	0.509008	1.39201	-0.676085	-0.545873	-1.29284	0.613772	0.507804
MA-00090-383	Cluster_2	1.05162	1.08196	-0.52813	-0.499738	-1.44266	0.336946	0.633591
MA-00326-5	Cluster_2	1.16835	0.931913	-0.548689	-0.74746	-1.29184	0.487728	0.621015
MA-00153-440	Cluster_2	0.828516	1.26533	-0.499236	-1.30074	-0.750334	0.456463	0.672387
MA-00184-449	Cluster_2	0.868631	0.896087	-0.517753	-1.3595	-0.756101	0.868631	0.51174
MA-00120-577	Cluster_2	1.14672	0.981541	-0.593733	-1.02271	-1.02798	0.516153	0.645062
MA-00270-163	Cluster_2	1.27648	0.923472	-0.658841	-1.02885	-0.924711	0.412449	0.678561
MA-00109-2	Cluster_2	1.10358	0.942053	-0.724039	-1.38861	-0.435493	0.502517	0.640224
MA-00213-102	Cluster_2	1.37233	0.769585	-0.498157	-1.28998	-0.701135	0.347354	0.705725
MA-00139-237	Cluster_2	0.723445	1.38569	-0.932619	-1.1668	-0.408113	0.398397	0.636842
MA-00055-233	Cluster_2	1.12865	1.26726	-1.0315	-0.872126	-0.541469	0.0491825	0.747581
MA-00184-273	Cluster_2	1.28658	1.05544	-1.04769	-0.93573	-0.490109	0.131511	0.723427
MA-00297-491	Cluster_2	0.790095	1.24364	-1.15883	-0.878511	-0.595868	0.599481	0.540632
MA-00323-138	Cluster_2	0.911985	1.08117	-1.44674	-0.715936	-0.350757	0.520282	0.501623
MA-00067-308	Cluster_2	0.199835	0.88142	0.626286	-1.1679	-1.33784	0.7982	0.381838
MA-00101-455	Cluster_2	0.625121	0.758128	0.145689	-0.972762	-1.4848	0.928624	0.404182
MA-00120-294	Cluster_2	0.966974	-0.185768	0.506667	-1.27119	-1.04701	1.03033	0.255722
MA-00112-63	Cluster_2	0.606942	0.395431	0.491235	-1.13233	-1.38199	1.02072	0.312433
MA-00184-560	Cluster_2	0.46421	0.267362	0.267362	-1.18042	-1.18042	1.3619	0.161164
MA-00112-42	Cluster_2	1.38468	0.248755	0.481128	-1.28823	-1.04099	0.214667	0.646359
MA-00073-587	Cluster_2	1.29472	0.500141	0.500141	-0.935256	-1.3955	0.0357523	0.694923
MA-00073-432	Cluster_2	0.698593	0.601855	0.31781	-0.496304	-1.82055	0.698593	0.385953
MA-00153-218	Cluster_2	0.852747	0.451952	0.56221	-0.285033	-1.89095	0.309079	0.44742
MA-00055-199	Cluster_2	0.741552	0.413797	-0.646672	-1.01959	-0.904421	1.41533	0.198519
MA-00184-243	Cluster_2	0.783056	-0.0295183	-0.674893	-0.99139	-0.668586	1.58133	0.0421218
MA-00173-41	Cluster_2	0.799956	0.17117	-0.240818	-1.44121	-0.630201	1.3411	0.221029
MA-00334-561	Cluster_2	0.69699	0.123859	0.123859	-1.52327	-0.709665	1.28823	0.218216
MA-00112-46	Cluster_2	1.1414	-0.263408	-0.16754	-1.30351	-0.632118	1.22518	0.204701
MA-00213-65	Cluster_2	1.1907	0.144556	-0.443462	-1.47011	-0.430649	1.00896	0.372279
MA-00090-310	Cluster_2	0.917713	0.336312	-1.09609	-0.484172	-0.967291	1.29353	0.165113
MA-00189-140	Cluster_2	1.13647	0.261372	-0.794215	-0.391244	-1.29651	1.08412	0.260241
MA-00120-146	Cluster_2	0.825323	1.00791	-0.981817	-0.702573	-1.0321	0.883261	0.436301
MA-00297-79	Cluster_2	0.977209	0.651924	-0.97834	-0.718757	-1.00139	1.06935	0.347003
MA-00055-223	Cluster_2	0.683567	1.10938	-0.62763	-1.02588	-1.03044	0.890992	0.478967
MA-00210-85	Cluster_2	0.492031	0.89189	-0.689103	-1.12282	-0.819262	1.24726	0.299194
MA-00153-712	Cluster_2	1.26374	-0.193747	-0.278585	-1.68348	0.613048	0.279024	0.425656
MA-00139-172	Cluster_2	1.69666	-0.268773	-0.140259	-1.42095	0.093691	0.0396364	0.566245
MA-00101-179	Cluster_2	1.50333	0.00636341	-0.211047	-1.55656	0.474826	-0.216913	0.633617
MA-00153-136	Cluster_2	1.5142	0.321496	-0.135116	-1.57749	0.150039	-0.27312	0.753782
MA-00101-269	Cluster_2	1.22048	0.312393	0.41432	-1.73862	-0.417829	0.209264	0.646463
MA-00182-299	Cluster_2	1.27266	0.19615	0.622062	-1.68492	-0.332479	-0.0734799	0.680352
MA-00090-300	Cluster_2	1.49693	0.548686	0.180678	-1.39306	-0.679029	-0.154204	0.814686
MA-00297-394	Cluster_2	1.3768	0.447609	0.23193	-1.52044	-0.712322	0.176424	0.710967
MA-00048-3	Cluster_2	1.14928	0.67412	0.37145	-1.72338	-0.183025	-0.288451	0.805439
MA-00072-152	Cluster_2	1.18286	0.729271	0.0378443	-1.74291	-0.0386451	-0.168423	0.789779
MA-00112-288	Cluster_2	1.29344	0.964261	-0.276491	-1.45825	-0.431079	-0.0918887	0.838593
MA-00334-21	Cluster_2	1.29021	0.906194	-0.134503	-1.45797	-0.608595	0.00465751	0.817197
MA-00073-72	Cluster_2	1.54339	0.473721	-0.0880574	-1.47593	-0.455407	0.00228999	0.767385
MA-00213-90	Cluster_2	1.34342	0.658281	0.0980557	-1.61269	-0.371793	-0.115272	0.805684
MA-00334-178	Cluster_2	1.48823	0.613735	-0.106298	-1.50872	-0.278232	-0.208717	0.825746
MA-00101-530	Cluster_2	0.880963	1.17948	-0.264031	-1.60621	0.192166	-0.382368	0.828915
MA-00153-47	Cluster_2	1.01628	1.13874	-0.362227	-1.57353	0.0303865	-0.249645	0.829515
MA-00182-162	Cluster_2	1.03722	1.22248	-0.393581	-1.4589	-0.0254302	-0.381794	0.869699
MA-00101-243	Cluster_2	0.63745	1.41048	-0.793514	-1.35069	0.317888	-0.221614	0.733713
MA-00055-249	Cluster_2	0.489881	1.40609	-0.579468	-1.54197	0.261167	-0.0357035	0.692018
MA-00153-465	Cluster_2	0.815366	1.15521	-0.584201	-1.57038	0.388959	-0.204957	0.744043
MA-00213-432	Cluster_2	0.727144	1.4481	-0.302522	-1.48043	-0.112035	-0.280258	0.835959
MA-00334-215	Cluster_2	0.755172	1.42648	-0.108285	-1.48518	-0.341003	-0.247177	0.850327
MA-00072-48	Cluster_2	0.846466	1.38129	-0.213364	-1.43724	-0.509701	-0.0674557	0.826591
MA-00073-602	Cluster_2	0.769879	1.41125	-0.382341	-1.4566	-0.382341	0.0401566	0.783019
MA-00090-447	Cluster_2	0.732668	1.22214	-0.0664746	-1.70245	-0.250341	0.0644605	0.754884
MA-00297-408	Cluster_2	0.914666	1.20581	-0.10054	-1.58978	-0.414302	-0.015845	0.807847
MA-00210-76	Cluster_2	0.518424	1.46422	-0.348179	-1.55299	-0.200346	0.118874	0.718082
MA-00189-316	Cluster_2	0.587175	1.30898	-0.163813	-1.70628	0.0272397	-0.0532958	0.744416
MA-00268-39	Cluster_2	0.437881	1.32657	-0.247431	-1.72023	0.162465	0.0407429	0.682128
MA-00323-114	Cluster_2	0.935061	1.15711	-0.639718	-1.5245	-0.123368	0.195413	0.717042
MA-00173-161	Cluster_2	0.864157	1.29988	-0.466472	-1.52583	-0.0468309	-0.124911	0.800615
MA-00184-221	Cluster_2	1.04951	1.14956	-0.338925	-1.55269	-0.198749	-0.10871	0.823611
MA-00073-83	Cluster_2	1.47695	0.665504	-0.460894	-1.39743	0.149596	-0.433721	0.831469
MA-00153-34	Cluster_2	1.35728	0.815373	-0.383822	-1.26969	0.287598	-0.80673	0.89004
MA-00320-55	Cluster_2	1.23743	0.932116	-0.503565	-1.34513	0.332267	-0.653125	0.862357
MA-00055-169	Cluster_2	1.46607	0.615512	-0.495816	-1.15248	0.417346	-0.850628	0.848594
MA-00173-158	Cluster_2	1.42967	0.655174	-0.454925	-1.17055	0.419989	-0.879349	0.858576
MA-00184-464	Cluster_2	1.17099	0.661119	-0.389183	-1.47231	0.675038	-0.645661	0.773958
MA-00334-257	Cluster_2	1.36305	0.512997	-0.470332	-1.43372	0.562524	-0.534519	0.762833
MA-00055-207	Cluster_2	1.47303	0.7547	-1.00768	-1.10008	0.0579148	-0.177884	0.750034
MA-00213-188	Cluster_2	1.5674	0.718745	-0.917838	-0.99375	0.064286	-0.438838	0.80552
MA-00213-316	Cluster_2	1.45374	0.582466	-0.921965	-1.13613	0.461683	-0.439798	0.737108
MA-00323-160	Cluster_2	1.23764	0.84357	-0.959037	-1.14616	0.523332	-0.499344	0.756482
MA-00184-64	Cluster_2	1.24165	0.791486	-0.934169	-1.28254	0.477427	-0.293849	0.725153
MA-00213-418	Cluster_2	1.35255	0.759649	-0.977943	-1.2041	0.338957	-0.269109	0.737041
MA-00072-338	Cluster_2	1.28537	1.00626	-0.878179	-0.924477	0.298592	-0.787563	0.853536
MA-00173-156	Cluster_2	1.14869	1.14869	-0.846794	-0.882895	0.309175	-0.87686	0.866643
MA-00184-544	Cluster_2	1.58638	0.702168	-0.55501	-0.894216	0.0953385	-0.934665	0.90048
MA-00120-384	Cluster_2	1.39625	0.973969	-0.683593	-0.824522	0.108911	-0.971015	0.913812
MA-00073-570	Cluster_2	1.39199	1.01081	-0.577706	-1.02542	0.00982632	-0.809504	0.926793
MA-00139-165	Cluster_2	1.42757	0.944045	-0.641681	-0.960337	0.084609	-0.854205	0.912588
MA-00073-247	Cluster_2	1.18313	0.768618	-0.806315	-1.51159	0.243739	0.122412	0.669022
MA-00162-172	Cluster_2	0.969163	1.05489	-0.919086	-1.42949	0.221847	0.102673	0.677142
MA-00072-282	Cluster_2	1.20015	1.06614	-0.854061	-1.29871	-0.0411277	-0.0723788	0.775341
MA-00112-350	Cluster_2	1.25665	0.937387	-0.685745	-1.42416	-0.183674	0.0995465	0.752759
MA-00120-610	Cluster_2	1.26809	0.920995	-0.695276	-1.40642	0.15439	-0.241773	0.798209
MA-00317-12	Cluster_2	1.1537	1.05181	-0.693375	-1.41912	0.13192	-0.22494	0.801589
MA-00153-520	Cluster_2	1.32226	1.0712	-1.08312	-0.914435	-0.107274	-0.288629	0.795837
MA-00184-437	Cluster_2	1.21767	1.11973	-1.18691	-0.906772	-0.159315	-0.084393	0.738429
MA-00073-692	Cluster_2	1.07776	1.11805	-1.10101	-1.17172	0.0262698	0.0506425	0.702721
MA-00134-3	Cluster_2	1.13081	0.958382	-1.17007	-1.14336	0.337155	-0.11292	0.684428
MA-00153-594	Cluster_2	1.158	1.19552	-0.43964	-1.36845	-0.185924	-0.359505	0.885486
MA-00073-304	Cluster_2	1.06041	1.36217	-0.588695	-1.21343	-0.244772	-0.375688	0.883486
MA-00153-42	Cluster_2	1.16724	1.28218	-0.590641	-1.16778	-0.20014	-0.490857	0.90525
MA-00073-618	Cluster_2	0.996448	1.34903	-0.870181	-1.16295	-0.0362333	-0.276111	0.815979
MA-00182-213	Cluster_2	1.14287	1.26861	-0.914991	-1.07663	-0.208569	-0.211283	0.817372
MA-00320-163	Cluster_2	1.18844	1.18844	-0.691483	-1.25286	-0.346466	-0.0860666	0.82243
MA-00153-374	Cluster_2	1.05825	1.29027	-0.668703	-1.30064	-0.141646	-0.237527	0.840494
MA-00182-345	Cluster_2	0.99926	1.25095	-0.782414	-1.34786	-0.0760431	-0.043897	0.775213
MA-00101-152	Cluster_2	1.34022	0.967373	-0.225536	-1.39557	-0.213058	-0.473419	0.908868
MA-00101-321	Cluster_2	1.40325	0.978849	-0.450515	-1.24437	-0.137211	-0.550003	0.912094
MA-00120-24	Cluster_2	1.36614	0.971666	-0.671296	-1.14932	0.118383	-0.635572	0.883322
MA-00182-159	Cluster_2	1.17827	1.20319	-0.685699	-1.11442	0.0854377	-0.666775	0.896483
MA-00139-273	Cluster_2	1.30959	1.12601	-0.779398	-1.11424	-0.168001	-0.373971	0.864204
MA-00203-21	Cluster_2	1.28139	1.11167	-0.914943	-1.02955	0.0252527	-0.473811	0.846232
MA-00213-415	Cluster_2	1.18707	1.1486	-0.895912	-1.1144	0.132376	-0.457732	0.833878
MA-00055-204	Cluster_2	1.46962	1.03391	-0.662643	-0.917809	-0.283031	-0.640049	0.918534
MA-00210-301	Cluster_2	1.34749	1.14644	-0.66829	-0.970469	-0.186877	-0.66829	0.922813
MA-00073-505	Cluster_2	1.25192	1.20373	-0.514146	-1.20155	-0.339082	-0.400874	0.904086
MA-00112-246	Cluster_2	1.32153	1.18403	-0.513678	-1.07555	-0.383601	-0.532727	0.928824
MA-00120-150	Cluster_2	1.21809	1.28154	-0.492589	-1.0958	-0.368217	-0.543032	0.931339
MA-00067-294	Cluster_2	1.1768	1.3366	-0.615938	-1.0226	-0.335323	-0.53954	0.918306
MA-00303-16	Cluster_2	1.3058	1.24881	-0.635202	-0.895626	-0.458702	-0.565084	0.923504
MA-00101-6	Cluster_2	1.94078	-0.580925	0.223692	-0.607923	-0.500971	-0.474658	0.582698
MA-00189-431	Cluster_2	1.90196	-0.399952	0.0624575	-0.385312	-1.0226	-0.156559	0.54931
MA-00320-173	Cluster_2	1.79056	-0.333457	0.498538	-0.543464	-0.972238	-0.439943	0.625756
MA-00139-86	Cluster_2	1.85705	0.340481	-0.852713	-0.291725	-0.341184	-0.711907	0.764766
MA-00112-271	Cluster_2	1.96287	0.12998	-0.516376	-0.397667	-0.516376	-0.662431	0.762482
MA-00213-134	Cluster_2	1.82507	0.477786	-0.454299	-0.423132	-0.572177	-0.853247	0.863514
MA-00153-458	Cluster_2	1.83074	0.100871	-0.479458	-0.78703	0.20023	-0.865351	0.775659
MA-00184-381	Cluster_2	1.85694	0.190548	-0.735827	-0.766195	0.0723821	-0.617847	0.753374
MA-00101-468	Cluster_2	1.85429	0.26559	-0.281643	-0.502943	-0.30208	-1.03322	0.852852
MA-00073-70	Cluster_2	1.77712	0.512911	-0.440111	-0.667609	-0.244419	-0.937889	0.89319
MA-00184-303	Cluster_2	1.85923	0.243356	-0.211335	-0.971508	-0.269375	-0.650369	0.837591
MA-00090-525	Cluster_2	1.78496	0.524319	-0.46735	-0.533399	-0.954219	-0.354312	0.801492
MA-00184-106	Cluster_2	1.80994	0.517022	-0.317031	-0.696058	-0.722773	-0.591099	0.867953
MA-00334-422	Cluster_2	1.81407	0.387335	-0.127286	-0.919462	-0.701611	-0.453046	0.843074
MA-00184-140	Cluster_2	1.85771	0.419244	-0.585044	-0.772424	-0.383866	-0.535618	0.827911
MA-00073-73	Cluster_2	1.87081	0.312456	-0.393914	-0.883976	-0.620056	-0.285316	0.787713
MA-00189-237	Cluster_2	1.80161	0.458838	-0.539267	-0.92353	-0.601078	-0.196577	0.790033
MA-00139-362	Cluster_2	1.78919	0.486795	-0.805976	-0.799113	-0.491312	-0.179586	0.759254
MA-00184-175	Cluster_2	1.65	0.720456	-0.821924	-0.853638	-0.58487	-0.110026	0.781725
MA-00073-245	Cluster_2	1.68983	0.50441	-0.176003	-1.18978	-0.638195	-0.190264	0.820786
MA-00213-85	Cluster_2	1.6628	0.450389	-0.54197	-1.22074	-0.480914	0.130435	0.719985
MA-00101-393	Cluster_2	1.55561	0.700887	-0.526124	-1.28783	-0.387992	-0.054559	0.798694
MA-00268-104	Cluster_2	1.64464	0.578144	-0.410568	-1.23733	-0.506663	-0.068227	0.796028
MA-00112-65	Cluster_2	1.39587	1.05913	-0.318057	-1.16409	-0.499048	-0.473806	0.92877
MA-00153-62	Cluster_2	1.38817	1.01447	-0.32329	-1.2447	-0.561773	-0.272879	0.889406
MA-00073-524	Cluster_2	1.24005	1.18575	-0.117953	-1.1893	-0.593627	-0.524918	0.945133
MA-00073-551	Cluster_2	1.23289	1.17593	-0.156325	-1.24605	-0.5858	-0.420645	0.92615
MA-00320-114	Cluster_2	1.37867	0.993856	-0.0721638	-1.1724	-0.782641	-0.345324	0.90552
MA-00090-8	Cluster_2	1.21481	1.17988	-0.107426	-1.18051	-0.792678	-0.31407	0.904807
MA-00320-164	Cluster_2	1.22267	1.11716	0.0703782	-1.22409	-0.751591	-0.434515	0.92359
MA-00334-30	Cluster_2	1.27633	1.11647	-0.0191047	-1.14913	-0.776333	-0.448231	0.9288
MA-00334-436	Cluster_2	1.25349	1.24372	-0.698698	-0.972766	-0.643661	-0.182091	0.850746
MA-00139-95	Cluster_2	1.341	1.19421	-0.528581	-0.976016	-0.59433	-0.436284	0.914793
MA-00326-188	Cluster_2	1.3187	1.19543	-0.657971	-1.01275	-0.515864	-0.327546	0.884335
MA-00072-9	Cluster_2	1.20366	1.17872	-0.32366	-1.20825	-0.768396	-0.0820791	0.851264
MA-00067-171	Cluster_2	1.32106	1.10517	-0.605702	-0.975767	-0.845222	0.000459435	0.81036
MA-00320-156	Cluster_2	1.46728	0.941594	-0.510929	-1.09425	-0.701107	-0.102584	0.838599
MA-00139-22	Cluster_2	1.56217	0.957758	-0.469587	-0.749169	-0.566801	-0.73437	0.940123
MA-00067-169	Cluster_2	1.4583	1.07915	-0.405788	-0.731511	-0.580089	-0.820066	0.961425
MA-00184-35	Cluster_2	1.49017	1.03579	-0.455366	-0.721603	-0.489339	-0.859655	0.958606
MA-00112-187	Cluster_2	1.45003	1.05776	-0.558558	-0.83234	-0.284558	-0.83234	0.949197
MA-00184-562	Cluster_2	1.5455	0.948342	-0.608436	-0.681367	-0.325624	-0.87841	0.934977
MA-00162-7	Cluster_2	1.65519	0.675902	-0.289936	-1.03417	-0.236189	-0.7708	0.92513
MA-00326-91	Cluster_2	1.6973	0.6314	-0.264542	-0.985346	-0.318364	-0.760445	0.921159
MA-00112-175	Cluster_2	1.56506	0.914589	-0.439543	-0.901092	-0.395913	-0.743101	0.943943
MA-00101-261	Cluster_2	1.50427	0.976476	-0.427476	-1.0036	-0.378522	-0.671151	0.943226
MA-00120-611	Cluster_2	1.63833	0.763896	-0.321171	-1.04119	-0.472792	-0.567078	0.916198
MA-00184-271	Cluster_2	1.57334	0.860468	-0.409266	-1.06194	-0.367989	-0.594609	0.9241
MA-00182-133	Cluster_2	1.3295	1.20973	-0.909183	-0.659002	-0.620799	-0.350253	0.844458
MA-00213-142	Cluster_2	1.41727	1.13212	-0.799193	-0.604873	-0.729519	-0.415798	0.862455
MA-00112-345	Cluster_2	1.48012	1.0607	-0.756108	-0.736564	-0.422504	-0.625643	0.905147
MA-00297-74	Cluster_2	1.48835	1.01596	-0.831873	-0.831873	-0.332691	-0.507873	0.878153
MA-00189-312	Cluster_2	1.52541	0.964881	-0.922272	-0.738893	-0.445098	-0.384025	0.84049
MA-00297-556	Cluster_2	1.47197	1.07793	-0.731279	-0.749749	-0.57463	-0.494243	0.892249
MA-00055-17	Cluster_2	1.56299	0.928001	-0.753892	-0.862078	-0.465159	-0.409858	0.869377
MA-00210-279	Cluster_2	1.53461	0.967965	-0.710068	-0.894651	-0.435482	-0.462371	0.88696
MA-00090-522	Cluster_2	1.57913	0.947507	-0.707147	-0.550522	-0.647123	-0.621843	0.889138
MA-00101-216	Cluster_2	1.64073	0.827351	-0.40751	-0.793101	-0.745963	-0.521506	0.902331
MA-00073-366	Cluster_2	1.63189	0.831087	-0.70926	-0.726221	-0.723382	-0.304118	0.837944
MA-00035-1	Cluster_2	1.63146	0.838934	-0.692042	-0.837894	-0.545369	-0.395093	0.864312
MA-00072-69	Cluster_2	1.61395	0.866039	-0.681683	-0.840636	-0.566038	-0.391635	0.86788
MA-00101-248	Cluster_2	1.63824	0.847185	-0.668147	-0.770873	-0.594911	-0.451497	0.873663
MA-00190-12	Cluster_2	1.58396	0.93049	-0.712306	-0.748314	-0.563201	-0.490627	0.882577
MA-00189-278	Cluster_2	1.43452	1.12032	-0.533489	-0.61238	-0.836441	-0.572528	0.910174
MA-00241-2	Cluster_2	1.34358	1.21015	-0.525216	-0.774304	-0.812063	-0.442144	0.904833
MA-00334-247	Cluster_2	1.45669	1.07617	-0.557409	-0.781905	-0.803574	-0.389979	0.889207
MA-00154-3	Cluster_2	1.43289	1.10555	-0.55375	-0.901773	-0.445636	-0.637289	0.936961
MA-00139-201	Cluster_2	1.41627	1.11665	-0.411353	-0.934066	-0.578074	-0.609429	0.945935
MA-00297-140	Cluster_2	1.42257	1.11878	-0.483769	-0.915917	-0.57083	-0.57083	0.935384
MA-00323-195	Cluster_2	1.38838	1.11552	-0.373826	-0.97494	-0.765419	-0.389719	0.911466
MA-00210-294	Cluster_2	1.47484	1.05509	-0.50265	-0.896395	-0.654836	-0.476054	0.915115
MA-00090-295	Cluster_2	1.46269	1.0553	-0.562997	-0.948582	-0.612014	-0.394398	0.898716
MA-00139-341	Cluster_2	1.52413	0.972387	-0.549204	-0.936373	-0.650535	-0.3604	0.887469
MA-00184-467	Cluster_2	0.984966	1.08824	0.452986	-1.31958	-0.895819	-0.310793	0.860148
MA-00270-32	Cluster_2	1.2214	0.889553	0.175275	-1.45148	-0.757209	-0.077542	0.827305
MA-00189-201	Cluster_2	1.16669	1.04664	0.268543	-1.34486	-0.658588	-0.478418	0.916401
MA-00119-16	Cluster_2	1.04508	1.25945	0.186047	-1.20956	-0.598828	-0.682185	0.955719
MA-00139-182	Cluster_2	1.01441	1.27885	0.196501	-1.19691	-0.766018	-0.526822	0.929354
MA-00323-39	Cluster_2	0.874458	1.45292	0.0446973	-1.05201	-0.928653	-0.391413	0.894733
MA-00090-63	Cluster_2	0.883792	1.38238	-0.0844671	-1.28616	-0.798189	-0.0973569	0.841592
MA-00120-175	Cluster_2	0.949875	1.40423	-0.208175	-1.20618	-0.774899	-0.164851	0.862424
MA-00090-132	Cluster_2	1.49855	0.563818	0.410835	-0.78273	-1.18152	-0.508951	0.839394
MA-00101-616	Cluster_2	1.21165	0.954597	0.389974	-1.05397	-1.08975	-0.412508	0.877985
MA-00320-171	Cluster_2	1.14582	1.10961	0.262692	-1.07317	-1.03169	-0.413255	0.89688
MA-00073-594	Cluster_2	1.02199	1.15364	0.407992	-0.79607	-1.23052	-0.557029	0.880549
MA-00162-360	Cluster_2	1.04146	1.1969	0.244772	-0.96804	-1.16867	-0.346416	0.870816
MA-00334-401	Cluster_2	1.27149	1.08901	0.101239	-1.02948	-0.941534	-0.490719	0.924789
MA-00072-32	Cluster_2	1.16559	1.09164	0.144435	-1.07527	-1.10647	-0.219924	0.859766
MA-00153-584	Cluster_2	1.17203	1.17203	-0.0134491	-1.06035	-1.03599	-0.234262	0.874805
MA-00268-8	Cluster_2	1.4791	0.886616	-0.0485195	-0.993389	-0.945418	-0.378391	0.895624
MA-00334-552	Cluster_2	1.50474	0.862486	-0.111789	-0.917561	-1.01715	-0.320727	0.876148
MA-00162-390	Cluster_2	1.38203	1.0568	-0.102878	-0.906497	-0.958824	-0.470634	0.919704
MA-00072-26	Cluster_2	1.30524	1.16571	-0.107652	-0.818352	-0.949603	-0.595343	0.939655
MA-00268-179	Cluster_2	1.32597	1.16954	-0.18893	-0.797369	-0.933004	-0.5762	0.936135
MA-00182-257	Cluster_2	1.18905	0.995629	0.113044	-0.887918	-1.33733	-0.0724825	0.797062
MA-00334-463	Cluster_2	1.11189	1.1531	-0.0549263	-0.624791	-1.41879	-0.166488	0.799271
MA-00153-54	Cluster_2	1.04658	1.35477	-0.201255	-0.944962	-1.04479	-0.210341	0.86315
MA-00334-254	Cluster_2	1.12752	1.30447	-0.3904	-0.822822	-1.0863	-0.132464	0.835722
MA-00067-336	Cluster_2	1.33567	1.08027	-0.242589	-1.01537	-0.958947	-0.199027	0.870223
MA-00297-32	Cluster_2	1.28435	1.10275	-0.139727	-0.818483	-1.17493	-0.253956	0.860847
MA-00213-249	Cluster_2	1.58356	0.597132	-0.195145	-0.489971	-1.35575	-0.139825	0.747977
MA-00101-58	Cluster_2	1.43232	0.95145	-0.251643	-0.496144	-1.26269	-0.373295	0.84116
MA-00320-17	Cluster_2	1.48642	0.837174	-0.329646	-0.65395	-1.24253	-0.0974591	0.789155
MA-00055-211	Cluster_2	1.47493	0.701554	-0.107162	-1.1154	-1.03456	0.0806384	0.774397
MA-00270-16	Cluster_2	1.34226	0.75186	-0.256994	-0.877311	-1.29744	0.337622	0.677504
MA-00055-188	Cluster_2	1.0078	-0.941423	1.27759	0.210462	-1.10386	-0.450576	0.182983
MA-00073-210	Cluster_2	0.618443	-1.16094	1.34241	0.482129	-1.09567	-0.186368	-0.0685503
MA-00067-353	Cluster_2	1.03221	-1.17159	1.39479	-0.595229	-0.478865	-0.18132	0.15665
MA-00090-193	Cluster_2	0.779109	-0.989415	1.57779	-0.206956	-0.903064	-0.25746	0.126483
MA-00090-547	Cluster_2	1.07528	-0.687371	0.43593	0.43593	-1.67815	0.418375	0.0695936
MA-00153-569	Cluster_2	1.11306	-0.912565	0.693157	-0.436576	-1.26603	0.808961	0.0492166
MA-00112-3	Cluster_2	0.992684	-0.0197808	1.12469	0.214261	-1.03143	-1.28043	0.577878
MA-00189-96	Cluster_2	1.01689	-0.221414	1.19666	0.165404	-0.823795	-1.33375	0.539489
MA-00184-354	Cluster_2	1.0426	0.120349	0.97951	0.232538	-1.36733	-1.00767	0.585375
MA-00213-559	Cluster_2	1.01041	0.432878	0.870485	0.139492	-1.17558	-1.27769	0.711955
MA-00182-17	Cluster_2	1.20954	-0.810179	1.24277	-0.0468084	-0.622425	-0.972901	0.384233
MA-00184-344	Cluster_2	1.02674	-0.313333	1.36221	-0.200133	-0.626889	-1.24859	0.546035
MA-00090-441	Cluster_2	0.419125	-0.154244	1.686	-0.0360017	-0.709163	-1.20571	0.407363
MA-00090-540	Cluster_2	0.299707	-0.304836	1.6677	0.234165	-0.646382	-1.25035	0.302857
MA-00153-230	Cluster_2	0.455962	-0.234192	1.51939	0.179409	-0.434812	-1.48575	0.40193
MA-00162-145	Cluster_2	0.588805	0.033681	1.35726	0.139784	-0.538089	-1.58144	0.533575
MA-00297-219	Cluster_2	0.750356	-0.879217	1.58007	-0.560655	0.0324611	-0.923011	0.278318
MA-00326-7	Cluster_2	0.537844	-1.07774	1.45167	0.042939	0.224158	-1.17888	0.121408
MA-00073-299	Cluster_2	0.422271	-0.721449	1.52659	-0.955259	0.578477	-0.850628	0.240491
MA-00320-95	Cluster_2	1.09956	-0.585348	0.871038	-1.11363	0.704592	-0.976215	0.478893
MA-00326-36	Cluster_2	1.08625	-0.242157	1.0041	-0.931682	0.397665	-1.31417	0.628593
MA-00153-10	Cluster_2	0.573515	0.00982353	1.46818	-1.49949	-0.515396	-0.0366323	0.445641
MA-00153-83	Cluster_2	1.25351	-0.0870333	1.13885	-1.21683	-0.704049	-0.384449	0.633463
MA-00213-562	Cluster_2	1.00525	-0.322831	1.34484	-1.25924	-0.0709238	-0.697099	0.544226
MA-00072-70	Cluster_2	1.154	-0.0188299	0.797219	-1.64259	0.237378	-0.527184	0.650324
MA-00139-366	Cluster_2	1.31948	0.339072	0.695032	-1.48127	-0.22844	-0.643876	0.812399
MA-00153-508	Cluster_2	1.52417	0.163949	0.484311	-1.39526	-0.099879	-0.677292	0.802606
MA-00120-375	Cluster_2	0.969059	0.510954	0.894533	-0.835052	-0.022309	-1.51719	0.84216
MA-00073-180	Cluster_2	0.95451	0.815435	0.802972	-1.05912	-0.251088	-1.26271	0.908712
MA-00334-415	Cluster_2	1.11559	0.700417	0.653945	-1.07108	-0.102939	-1.29593	0.917402
MA-00139-325	Cluster_2	1.02799	0.561955	1.09716	-0.881256	-0.812019	-0.993829	0.823091
MA-00184-343	Cluster_2	1.56123	0.18051	0.685873	-0.900042	-0.560372	-0.967196	0.837158
MA-00153-434	Cluster_2	-0.446953	1.19766	0.603614	0.807496	-1.16061	-1.00121	0.364265
MA-00182-131	Cluster_2	-0.000861634	1.11449	0.479144	0.76968	-0.911637	-1.45081	0.539807
MA-00268-71	Cluster_2	0.132874	1.32737	0.288742	0.602599	-1.24273	-1.10885	0.599399
MA-00101-572	Cluster_2	0.00551026	0.625521	1.48058	0.0836097	-1.10435	-1.09087	0.477392
MA-00067-354	Cluster_2	0.147715	0.228867	1.31721	0.655334	-1.14223	-1.2069	0.351865
MA-00189-479	Cluster_2	0.589659	0.441707	1.13599	0.286506	-1.03469	-1.41917	0.609088
MA-00213-605	Cluster_2	-0.216357	0.786121	1.19663	0.339547	-0.518888	-1.58705	0.482496
MA-00297-107	Cluster_2	-0.169313	0.882016	1.2303	0.211291	-0.680543	-1.47375	0.525583
MA-00139-126	Cluster_2	-0.359589	1.28095	1.06924	0.0298762	-0.861007	-1.15947	0.547116
MA-00297-214	Cluster_2	-0.239979	1.11794	0.990854	0.349955	-0.857515	-1.36126	0.529462
MA-00073-266	Cluster_2	0.747857	1.38846	0.15649	-0.15749	-1.37082	-0.764498	0.821182
MA-00055-160	Cluster_2	0.227546	1.40042	0.172632	0.308195	-1.61952	-0.489273	0.578813
MA-00055-147	Cluster_2	0.318855	0.882151	0.868981	0.443565	-1.18862	-1.32493	0.611958
MA-00073-308	Cluster_2	0.67893	1.03473	0.522474	0.260958	-1.17939	-1.3177	0.76202
MA-00334-341	Cluster_2	1.1703	1.08587	0.0469514	-0.128279	-1.27135	-0.903496	0.870012
MA-00213-371	Cluster_2	1.36932	0.911192	0.0785087	-0.367764	-1.28779	-0.703469	0.872894
MA-00268-208	Cluster_2	1.27194	0.859476	0.377393	-0.374078	-1.27056	-0.86417	0.874065
MA-00073-323	Cluster_2	0.889393	0.714921	0.899796	-0.297197	-1.53047	-0.676447	0.715027
MA-00210-162	Cluster_2	1.14572	0.72447	0.750728	-0.583415	-1.32108	-0.716415	0.818309
MA-00090-261	Cluster_2	1.30711	0.337413	0.662698	-0.13346	-1.50998	-0.663777	0.694386
MA-00153-215	Cluster_2	1.1233	0.68211	0.494382	0.111727	-1.43849	-0.973029	0.754187
MA-00268-193	Cluster_2	0.794172	1.19948	0.690689	-1.00555	-0.710545	-0.96824	0.922416
MA-00270-105	Cluster_2	0.917466	1.14872	0.62965	-0.955974	-0.783884	-0.955974	0.935059
MA-00213-516	Cluster_2	1.018	1.17218	0.459654	-1.03175	-0.760172	-0.857915	0.952853
MA-00323-135	Cluster_2	0.926879	1.1961	0.554109	-0.888989	-0.978463	-0.809636	0.919987
MA-00090-227	Cluster_2	0.677682	1.43921	0.37026	-0.6714	-0.566517	-1.24924	0.94609
MA-00055-83	Cluster_2	0.806652	1.24645	0.513345	-0.812302	-0.468546	-1.2856	0.955832
MA-00184-187	Cluster_2	0.867029	1.2838	0.441209	-0.807744	-0.608297	-1.176	0.964932
MA-00090-443	Cluster_2	0.798401	1.35137	0.446632	-0.656923	-0.858971	-1.08051	0.93817
MA-00073-463	Cluster_2	0.948051	1.3422	0.241672	-0.766076	-0.664597	-1.10125	0.978473
MA-00153-446	Cluster_2	0.956195	1.37616	0.181569	-0.744593	-0.744593	-1.02473	0.973947
MA-00184-258	Cluster_2	0.902966	1.33966	0.33618	-0.851497	-0.690313	-1.037	0.969033
MA-00213-64	Cluster_2	0.82753	1.35212	0.39511	-0.903743	-0.592678	-1.07834	0.96395
MA-00173-165	Cluster_2	0.664053	1.48957	0.347368	-0.603782	-1.11486	-0.782355	0.882661
MA-00334-56	Cluster_2	0.425601	1.64308	0.366965	-0.85686	-0.744716	-0.834071	0.884727
MA-00213-413	Cluster_2	0.278819	1.31991	0.935526	-0.610901	-0.75913	-1.16422	0.809659
MA-00334-125	Cluster_2	0.216901	1.39559	0.875965	-0.505876	-0.899778	-1.0828	0.788009
MA-00090-481	Cluster_2	0.252758	1.55879	0.554908	-0.344063	-0.879028	-1.14337	0.819334
MA-00139-299	Cluster_2	0.385283	1.35563	0.712313	-0.241775	-1.14273	-1.06872	0.791615
MA-00162-253	Cluster_2	0.319902	1.21107	0.93302	-0.481118	-0.565373	-1.4175	0.813737
MA-00112-311	Cluster_2	0.443406	1.18942	0.822481	-0.494336	-0.458421	-1.50255	0.850838
MA-00139-27	Cluster_2	0.402943	1.21623	0.765771	-0.428361	-0.397606	-1.55898	0.844017
MA-00334-326	Cluster_2	0.634933	1.23853	0.639882	-0.454434	-0.62487	-1.43404	0.899718
MA-00090-284	Cluster_2	0.71084	1.15963	0.718049	-0.535978	-0.679408	-1.37313	0.903936
MA-00297-533	Cluster_2	0.744547	1.1033	0.704361	-0.420707	-0.689197	-1.44231	0.896033
MA-00189-115	Cluster_2	0.699911	1.1118	0.641955	-0.477439	-0.404487	-1.57174	0.902424
MA-00297-477	Cluster_2	0.649891	1.05901	0.77567	-0.522688	-0.407895	-1.55399	0.882057
MA-00120-100	Cluster_2	0.571717	1.23445	0.60302	-0.410438	-0.442752	-1.556	0.888696
MA-00153-186	Cluster_2	0.572704	1.14672	0.655232	-0.417088	-0.331589	-1.62598	0.876199
MA-00153-22	Cluster_2	0.779436	1.09717	0.761251	-0.827642	-0.527109	-1.28311	0.921544
MA-00101-37	Cluster_2	0.835468	1.04013	0.758821	-0.621499	-0.665786	-1.34714	0.913206
MA-00297-233	Cluster_2	0.856727	1.15531	0.621728	-0.671883	-0.690401	-1.27148	0.938402
MA-00184-502	Cluster_2	0.725827	0.843817	1.0768	-0.838427	-0.540549	-1.26747	0.849063
MA-00073-312	Cluster_2	0.484842	1.0232	1.00426	-0.618145	-0.430654	-1.46351	0.831638
MA-00213-196	Cluster_2	0.422095	1.12024	0.992035	-0.754969	-0.426215	-1.35319	0.836759
MA-00184-253	Cluster_2	0.503803	0.75362	1.09586	-0.398473	-0.30364	-1.65117	0.76835
MA-00101-665	Cluster_2	0.521019	0.794811	0.926967	-0.100251	-0.38854	-1.75401	0.762365
MA-00101-89	Cluster_2	0.49463	0.871862	0.847745	-0.0254417	-0.430897	-1.7579	0.76585
MA-00184-154	Cluster_2	0.486327	0.670486	1.10164	-0.0405877	-0.543602	-1.67427	0.709892
MA-00139-291	Cluster_2	0.460088	0.99252	0.780678	-0.0607499	-0.442017	-1.73052	0.786374
MA-00139-335	Cluster_2	0.385647	1.06729	0.77504	-0.00112005	-0.551271	-1.67558	0.772618
MA-00120-561	Cluster_2	0.462962	1.21882	0.657156	-0.208688	-0.537995	-1.59226	0.841326
MA-00153-263	Cluster_2	0.431671	1.16368	0.792679	-0.215079	-0.626005	-1.54694	0.819175
MA-00297-459	Cluster_2	0.704446	0.962986	0.573872	-0.00371286	-0.509016	-1.72858	0.833444
MA-00334-102	Cluster_2	0.603111	0.903221	0.687736	-0.0779827	-0.315588	-1.8005	0.807928
MA-00028-48	Cluster_2	0.729319	0.950269	0.752837	-0.203031	-0.6289	-1.60049	0.851006
MA-00090-25	Cluster_2	0.695703	1.05224	0.747841	-0.383134	-0.570995	-1.54165	0.878831
MA-00182-128	Cluster_2	0.64972	1.03661	0.706898	-0.261904	-0.489579	-1.64174	0.859701
MA-00139-159	Cluster_2	0.71863	0.847356	0.825589	-0.289504	-0.422226	-1.67984	0.839725
MA-00067-41	Cluster_2	0.826603	0.95945	0.643714	-0.290945	-0.517196	-1.62163	0.886614
MA-00120-321	Cluster_2	0.78864	0.916647	0.636612	-0.208539	-0.428939	-1.70442	0.865092
MA-00067-59	Cluster_2	0.00807261	1.34733	0.825848	-0.435538	-0.244693	-1.50102	0.755162
MA-00184-448	Cluster_2	0.077006	1.28124	0.822988	-0.184719	-0.429024	-1.56749	0.744672
MA-00184-44	Cluster_2	0.0374243	1.29327	0.770983	-0.225534	-0.25953	-1.61661	0.741779
MA-00334-340	Cluster_2	0.128797	1.28768	0.739032	-0.248913	-0.282615	-1.62398	0.769916
MA-00139-388	Cluster_2	0.302535	1.03321	0.918347	-0.285187	-0.285187	-1.68372	0.772166
MA-00297-347	Cluster_2	0.433684	1.03459	0.81087	-0.332385	-0.238996	-1.70776	0.813388
MA-00297-225	Cluster_2	0.258963	1.19738	0.7443	-0.324195	-0.203505	-1.67294	0.797209
MA-00334-53	Cluster_2	0.239479	1.04483	0.870151	-0.353536	-0.0797389	-1.72118	0.762497
MA-00213-165	Cluster_2	0.563153	1.03475	0.563153	-0.182098	-0.182098	-1.79686	0.834485
MA-00297-210	Cluster_2	0.522545	0.956309	0.615033	-0.251741	-0.0061886	-1.83596	0.812294
MA-00189-390	Cluster_2	0.521786	1.05721	0.678193	-0.410603	-0.124357	-1.72222	0.846512
MA-00120-502	Cluster_2	0.409657	1.15425	0.575311	-0.259716	-0.122692	-1.75681	0.824587
MA-00189-376	Cluster_2	0.510117	1.09445	0.525732	-0.327333	-0.025956	-1.77701	0.842491
MA-00055-1	Cluster_2	0.460391	0.842163	1.11274	-0.832583	-0.122423	-1.46029	0.792938
MA-00112-86	Cluster_2	0.293769	0.697729	1.15304	-0.725011	0.174598	-1.59413	0.706669
MA-00334-353	Cluster_2	0.306015	0.949291	0.810371	-0.715529	0.306015	-1.65616	0.769677
MA-00120-45	Cluster_2	0.683549	0.882785	0.691311	-0.59409	0.0454024	-1.70896	0.858073
MA-00184-222	Cluster_2	0.625963	0.738703	0.663815	-0.672894	0.382924	-1.73851	0.802122
MA-00067-161	Cluster_2	0.504947	0.0857688	1.27289	-0.98807	0.499743	-1.37528	0.581097
MA-00334-380	Cluster_2	0.615416	0.137918	1.23062	-0.782147	0.335556	-1.53736	0.635926
MA-00153-177	Cluster_2	0.899063	0.483964	0.899063	-1.27207	0.209456	-1.21948	0.805135
MA-00182-163	Cluster_2	0.870369	0.14048	1.00164	-1.04445	0.427028	-1.39507	0.701411
MA-00101-499	Cluster_2	0.993138	0.257692	0.865242	-0.869907	0.289449	-1.53561	0.772455
MA-00153-88	Cluster_2	0.996702	0.168404	0.996702	-0.915892	0.204628	-1.45054	0.747982
MA-00101-337	Cluster_2	0.084146	0.973706	0.833337	0.149295	-0.230847	-1.80964	0.656787
MA-00055-340	Cluster_2	0.316186	0.940259	0.755078	-0.0445882	-0.114735	-1.8522	0.73714
MA-00270-56	Cluster_2	0.479442	0.87403	0.626029	0.201916	-0.317975	-1.86344	0.73881
MA-00162-227	Cluster_2	0.299336	0.75938	0.688876	0.279913	-0.0849227	-1.94258	0.654168
MA-00210-88	Cluster_2	0.43271	0.695192	0.719496	0.285973	-0.213932	-1.91944	0.675707
MA-00326-106	Cluster_2	0.426495	0.978195	0.370534	-0.295512	0.387495	-1.86721	0.775518
MA-00182-331	Cluster_2	0.344153	1.09697	0.222812	-0.160272	0.360011	-1.86367	0.762156
MA-00268-15	Cluster_2	0.325507	1.21447	0.26612	-0.311993	0.286086	-1.78019	0.79794
MA-00153-357	Cluster_2	0.0370429	1.34753	0.471049	-0.313819	0.143937	-1.68574	0.750801
MA-00162-273	Cluster_2	0.420591	1.15084	0.554978	-0.501445	0.08723	-1.71219	0.839245
MA-00189-182	Cluster_2	0.266291	1.24516	0.459073	-0.448495	0.18991	-1.71193	0.806604
MA-00111-82	Cluster_2	-0.156001	1.13682	0.641776	-0.0374794	0.210865	-1.79598	0.628356
MA-00153-589	Cluster_2	-0.191453	1.13718	0.669032	0.0796775	0.0963474	-1.79079	0.608682
MA-00268-79	Cluster_2	-0.241367	0.948958	0.788485	-0.15463	0.446385	-1.78783	0.562095
MA-00073-690	Cluster_2	-0.000341739	0.728129	0.923185	-0.16671	0.373272	-1.85753	0.592449
MA-00210-178	Cluster_2	-0.024046	0.956847	0.921437	-0.196001	0.12522	-1.78346	0.649194
MA-00213-301	Cluster_2	0.343202	0.713184	0.546803	-0.528949	0.731306	-1.80555	0.689967
MA-00189-269	Cluster_2	0.448509	0.731356	0.488602	-0.341964	0.567294	-1.8938	0.721893
REV__MA-00317-39	Cluster_2	0.352326	0.823439	0.58335	-0.406292	0.502015	-1.85484	0.727907
MA-00297-364	Cluster_2	0.55037	0.664234	0.583511	-0.294931	0.410009	-1.91319	0.74045
MA-00055-285	Cluster_2	0.420726	0.495539	0.646055	-0.241889	0.610564	-1.931	0.648179
MA-00210-87	Cluster_2	0.554484	0.480508	0.634679	-0.230799	0.49925	-1.93812	0.685857
MA-00101-158	Cluster_2	0.249018	0.540641	0.792122	0.0241255	0.364991	-1.9709	0.602682
MA-00120-272	Cluster_2	0.180745	0.77984	0.621597	0.00933959	0.367476	-1.959	0.641702
MA-00213-657	Cluster_2	0.537415	0.743365	0.764536	-0.229995	0.0601947	-1.87552	0.765944
MA-00182-282	Cluster_2	0.466602	0.769463	0.608047	-0.142692	0.23389	-1.93531	0.739254
MA-00184-58	Cluster_2	0.324577	0.924953	0.665492	-0.138968	0.111908	-1.88796	0.740473
MA-00067-142	Cluster_2	-0.151535	1.01648	0.205078	-0.121026	0.836376	-1.78538	0.55982
MA-00112-309	Cluster_2	-0.0252355	0.737299	0.224256	-0.18439	1.05385	-1.80578	0.521798
MA-00067-381	Cluster_2	0.292231	0.944665	-0.0579333	-0.273849	0.876775	-1.78189	0.670714
MA-00334-376	Cluster_2	0.136295	0.90685	0.0561709	-0.0665275	0.828622	-1.86141	0.61188
MA-00101-619	Cluster_2	-0.282564	0.819514	0.606666	-0.118836	0.780147	-1.80493	0.491513
MA-00297-428	Cluster_2	-0.343147	1.01496	0.508686	-0.266953	0.789178	-1.70273	0.52348
MA-00120-73	Cluster_2	-0.164329	0.857525	0.609259	-0.40793	0.837252	-1.73178	0.555945
MA-00213-445	Cluster_2	-0.0414319	1.0007	0.541913	-0.614478	0.767535	-1.65424	0.641815
MA-00067-208	Cluster_2	0.150447	0.961626	0.587766	-0.33802	0.473567	-1.83539	0.698298
MA-00184-25	Cluster_2	0.0361255	0.831419	0.687437	-0.182954	0.509847	-1.88187	0.621945
MA-00101-233	Cluster_2	-0.0878767	1.1012	0.457053	-0.182771	0.519897	-1.8075	0.637264
MA-00153-81	Cluster_2	-0.0199718	1.07374	0.534187	-0.244284	0.468109	-1.81178	0.662895
MA-00101-559	Cluster_2	0.143563	0.943283	0.411733	-0.364202	0.686612	-1.82099	0.675365
MA-00184-241	Cluster_2	0.0744764	1.0691	0.294299	-0.278242	0.648	-1.80763	0.673854
MA-00153-43	Cluster_2	1.12977	0.117878	0.930492	-0.564911	-0.0244612	-1.58877	0.759746
MA-00189-503	Cluster_2	1.32014	-0.0846654	0.825496	-0.62039	0.0367144	-1.47729	0.736599
MA-00297-310	Cluster_2	1.01047	0.271602	0.786184	-0.47017	0.146767	-1.74485	0.772277
MA-00111-70	Cluster_2	1.08568	0.560742	0.449161	-0.505934	0.150077	-1.73972	0.862245
MA-00184-357	Cluster_2	1.00886	0.346139	0.511999	-0.317398	0.297317	-1.84692	0.773987
MA-00055-81	Cluster_2	1.08196	0.258442	0.432089	-1.33556	0.702596	-1.13952	0.746651
MA-00326-145	Cluster_2	1.19404	0.67061	0.442485	-1.26775	0.105366	-1.14475	0.910079
MA-00189-332	Cluster_2	1.05942	0.89079	0.353086	-1.22965	0.123119	-1.19677	0.933227
MA-00206-21	Cluster_2	1.01345	0.805715	0.543653	-1.19752	0.0937954	-1.2591	0.913774
MA-00120-34	Cluster_2	1.18106	0.62633	0.0159442	-1.05113	0.565089	-1.3373	0.864989
MA-00120-398	Cluster_2	1.16386	0.697088	0.139152	-1.0304	0.411876	-1.38158	0.897077
MA-00270-84	Cluster_2	1.30756	0.600943	0.264438	-1.0792	0.193541	-1.28728	0.914203
MA-00297-361	Cluster_2	1.34831	0.718866	0.044622	-1.22021	0.177473	-1.06906	0.926603
MA-00120-250	Cluster_2	1.18132	-0.230318	0.33185	-0.615711	0.857996	-1.52514	0.609736
MA-00067-125	Cluster_2	1.4195	0.223304	-0.12509	-0.696629	0.613456	-1.43454	0.786111
MA-00182-306	Cluster_2	1.5163	-0.215503	-0.172151	-0.440461	0.703274	-1.39146	0.645991
MA-00190-86	Cluster_2	1.50781	0.0149725	-0.16419	-0.37454	0.526512	-1.51057	0.728915
MA-00120-151	Cluster_2	1.70594	0.0717935	0.192587	-1.03695	0.0513341	-0.984703	0.821494
MA-00101-103	Cluster_2	1.67059	0.5062	-0.0544681	-0.968309	-0.160818	-0.993195	0.922709
MA-00072-330	Cluster_2	1.56142	0.568875	0.193695	-0.893183	-0.279842	-1.15097	0.944866
MA-00153-208	Cluster_2	1.65239	0.314131	0.160321	-0.773312	-0.114977	-1.23855	0.892953
MA-00173-155	Cluster_2	1.68852	0.0299996	-0.349971	-0.431893	0.368431	-1.30509	0.751595
MA-00297-182	Cluster_2	1.72982	0.260587	-0.394041	-0.531664	0.151422	-1.21612	0.830183
MA-00182-192	Cluster_2	1.60526	0.192389	0.161736	-0.423173	-0.0606717	-1.47554	0.843755
MA-00326-189	Cluster_2	1.64445	0.121826	-0.0216537	-0.402516	0.109281	-1.45139	0.813147
MA-00101-284	Cluster_2	1.75742	-0.08072	0.201984	-0.617043	-0.0445046	-1.21714	0.788595
MA-00073-371	Cluster_2	1.64366	-0.0450654	0.144802	-0.685145	0.260186	-1.31844	0.778576
MA-00320-131	Cluster_2	1.57699	-0.0130099	0.334118	-0.657029	0.153888	-1.39496	0.791981
MA-00184-141	Cluster_2	1.50098	0.0510111	-0.0791331	0.495031	-0.456275	-1.51161	0.672276
MA-00189-330	Cluster_2	1.53795	-0.0168193	0.488463	0.0909695	-0.749151	-1.35141	0.721936
MA-00320-40	Cluster_2	1.74226	-0.00183988	0.112977	-0.00183988	-0.581085	-1.27047	0.757058
MA-00112-160	Cluster_2	1.60144	0.718557	-0.664426	-0.300927	-0.192815	-1.16183	0.884046
MA-00112-134	Cluster_2	1.76878	0.282496	-0.680844	-0.270768	0.0203176	-1.11998	0.789485
MA-00210-114	Cluster_2	1.58926	0.509271	-0.42226	-0.136495	-0.124719	-1.41506	0.856805
MA-00213-95	Cluster_2	1.35945	0.539349	-0.298313	0.115553	-0.0560655	-1.65997	0.816587
MA-00055-21	Cluster_2	0.971348	1.10531	-0.11944	0.101566	-0.441653	-1.61713	0.881214
MA-00049-3	Cluster_2	1.14852	1.09239	-0.367404	0.119908	-0.577563	-1.41585	0.882784
MA-00120-336	Cluster_2	1.39398	0.968072	-0.711788	0.00335081	-0.476233	-1.17738	0.868811
MA-00189-255	Cluster_2	1.46771	0.895085	-0.460706	-0.157669	-0.494044	-1.25038	0.914962
MA-00210-302	Cluster_2	1.55185	0.817689	-0.246915	-0.387814	-0.545675	-1.18913	0.946349
MA-00323-139	Cluster_2	1.59115	0.644809	-0.171276	-0.21045	-0.566742	-1.28749	0.90975
MA-00213-277	Cluster_2	1.45051	0.911787	-0.238958	-0.176544	-0.771642	-1.17515	0.92432
MA-00189-78	Cluster_2	1.30078	0.944923	-0.0947859	-0.0398942	-0.758586	-1.35243	0.912707
MA-00268-54	Cluster_2	1.40471	0.829662	-0.190329	0.0529693	-0.824143	-1.27287	0.882248
MA-00189-283	Cluster_2	0.547508	1.45551	-0.185583	-0.13414	-0.0958141	-1.58748	0.865309
MA-00189-77	Cluster_2	0.49987	1.33413	-0.0835418	-0.0559099	0.0257581	-1.72031	0.832511
MA-00162-17	Cluster_2	0.663881	1.10882	-0.105896	-0.049504	0.193419	-1.81072	0.824543
MA-00182-221	Cluster_2	0.641462	1.05504	0.115861	-0.131723	0.167736	-1.84838	0.831414
MA-00189-159	Cluster_2	0.70718	0.993928	0.145952	-0.10221	0.117021	-1.86187	0.835276
MA-00090-170	Cluster_2	0.924505	0.997642	-0.0156664	-0.153384	0.0149542	-1.76805	0.883876
MA-00213-443	Cluster_2	0.896247	1.10823	0.0608939	-0.422922	0.0264654	-1.66892	0.924848
MA-00055-297	Cluster_2	0.46122	1.29892	0.141334	0.272047	-0.519303	-1.65422	0.790752
MA-00139-53	Cluster_2	0.581791	1.41852	-0.0334218	0.097903	-0.52895	-1.53585	0.850592
MA-00153-510	Cluster_2	0.651062	1.27831	0.444679	-0.182238	-0.702792	-1.48902	0.885975
MA-00323-182	Cluster_2	0.743359	1.10611	0.608168	-0.215594	-0.737462	-1.50458	0.880048
MA-00073-221	Cluster_2	0.705475	1.37724	0.221614	-0.157801	-0.735844	-1.41068	0.902729
MA-00153-443	Cluster_2	0.811637	1.35986	0.243021	-0.443341	-0.602411	-1.36877	0.951429
MA-00190-7	Cluster_2	0.791729	1.31705	0.302502	-0.340712	-0.656264	-1.41431	0.934344
MA-00120-247	Cluster_2	1.42965	0.363317	0.496499	-0.157192	-0.692247	-1.44003	0.84223
MA-00213-70	Cluster_2	1.16474	0.460543	0.659073	0.0583292	-0.81822	-1.52447	0.795219
MA-00162-69	Cluster_2	1.38564	0.767233	0.122264	-0.0616485	-0.999858	-1.21363	0.883928
MA-00173-130	Cluster_2	1.22655	0.803549	0.190055	0.0577187	-0.81024	-1.46763	0.876322
MA-00153-219	Cluster_2	1.24206	0.788811	0.506523	-0.369265	-0.869856	-1.29827	0.915145
MA-00184-99	Cluster_2	1.372	0.830686	0.187173	-0.349386	-0.71305	-1.32742	0.945908
MA-00101-533	Cluster_2	1.16539	0.551012	0.12361	0.00184974	-0.0190593	-1.8228	0.826445
MA-00189-215	Cluster_2	1.07769	0.27606	0.658234	0.0522892	-0.258915	-1.80536	0.749281
MA-00067-225	Cluster_2	0.817817	1.14466	0.138403	-0.195224	-0.195224	-1.71043	0.904432
MA-00270-202	Cluster_2	0.89266	1.15526	0.162286	-0.23826	-0.337456	-1.63449	0.926755
MA-00101-200	Cluster_2	0.70587	1.18393	0.107986	-0.05545	-0.196898	-1.74544	0.871346
MA-00101-235	Cluster_2	0.723613	1.18403	0.0938162	-0.0896991	-0.171605	-1.74016	0.878046
MA-00184-191	Cluster_2	0.873868	1.093	0.110484	-0.0449545	-0.322604	-1.7098	0.891018
MA-00323-109	Cluster_2	0.760001	1.11024	0.227407	-0.0509282	-0.301928	-1.74479	0.875125
MA-00067-112	Cluster_2	0.935604	1.02464	0.347521	-0.352976	-0.299598	-1.65519	0.927524
MA-00073-48	Cluster_2	0.716302	0.995791	0.59916	-0.281352	-0.308936	-1.72096	0.872181
MA-00090-452	Cluster_2	0.712615	0.992017	0.54951	-0.242658	-0.256007	-1.75548	0.867277
MA-00270-201	Cluster_2	0.632551	1.12992	0.394069	-0.239845	-0.16039	-1.75631	0.871875
MA-00090-271	Cluster_2	0.922534	0.750607	0.523312	-0.0140126	-0.409331	-1.77311	0.839495
MA-00072-4	Cluster_2	0.942164	0.927161	0.228276	0.0656698	-0.427262	-1.73601	0.864852
MA-00190-13	Cluster_2	0.875988	0.725564	0.673747	-0.277737	-0.230666	-1.7669	0.850586
MA-00326-131	Cluster_2	1.00313	0.686961	0.441763	-0.297977	-0.0348112	-1.79907	0.866086
MA-00334-89	Cluster_2	0.836061	0.82882	0.366862	-0.101925	-0.0685322	-1.86129	0.843187
MA-00101-611	Cluster_2	1.3306	0.679039	0.0707874	-0.128645	-0.326998	-1.62478	0.898637
MA-00120-277	Cluster_2	1.43341	0.482901	0.323201	-0.348051	-0.355086	-1.53638	0.896746
MA-00101-676	Cluster_2	1.24078	0.739391	0.428928	-0.635626	-0.273082	-1.50039	0.944021
MA-00101-77	Cluster_2	1.2337	0.759525	0.463201	-0.62381	-0.360355	-1.47226	0.945996
MA-00073-274	Cluster_2	1.24617	0.99617	0.195939	-0.469993	-0.624719	-1.34356	0.971053
MA-00101-153	Cluster_2	1.30448	0.901551	0.229735	-0.503608	-0.570777	-1.36138	0.968113
MA-00213-292	Cluster_2	1.17667	1.01891	0.281419	-0.568486	-0.533717	-1.37479	0.975863
MA-00139-68	Cluster_2	1.37403	0.781105	0.184053	-0.498564	-0.4077	-1.43292	0.958321
MA-00112-278	Cluster_2	1.16463	0.880537	0.384901	-0.451764	-0.460363	-1.51794	0.947557
MA-00213-212	Cluster_2	1.30111	0.748843	0.288794	-0.297877	-0.524647	-1.51623	0.928461
MA-00120-95	Cluster_2	1.49618	0.811901	-0.30105	-0.546051	-0.162052	-1.29893	0.951045
MA-00184-79	Cluster_2	1.39717	0.917212	-0.273288	-0.631618	-0.0965938	-1.31289	0.96408
MA-00153-598	Cluster_2	1.5611	0.725921	-0.189756	-0.705612	-0.179218	-1.21243	0.955154
MA-00268-29	Cluster_2	1.66532	0.632831	-0.248687	-0.658688	-0.269137	-1.12164	0.937213
MA-00101-683	Cluster_2	1.45371	0.888918	-0.17422	-0.895167	-0.160021	-1.11322	0.975219
MA-00334-222	Cluster_2	1.46509	0.743142	0.00756691	-0.84325	-0.116997	-1.25556	0.964161
MA-00073-313	Cluster_2	1.29087	0.855709	-0.136933	-0.215928	-0.215928	-1.57779	0.924879
MA-00270-208	Cluster_2	1.36276	0.813115	-0.155162	-0.441717	-0.0767752	-1.50222	0.941181
MA-00323-15	Cluster_2	1.24799	1.0696	-0.0976232	-0.700238	-0.192482	-1.32724	0.987063
MA-00055-2	Cluster_2	1.262	0.94435	0.0314525	-0.568121	-0.203229	-1.46646	0.971693
MA-00153-422	Cluster_2	1.29466	0.96794	0.0237727	-0.635118	-0.268992	-1.38226	0.98262
MA-00111-12	Cluster_2	1.27441	1.0123	-0.0982612	-0.375879	-0.378332	-1.43424	0.965441
MA-00067-55	Cluster_2	1.3355	0.994568	-0.0317198	-0.487582	-0.487582	-1.32318	0.978637
MA-00073-648	Cluster_2	1.3367	1.05615	-0.175811	-0.477532	-0.466089	-1.27342	0.978327
MA-00120-147	Cluster_2	1.23551	1.06513	0.0728956	-0.578996	-0.456644	-1.33789	0.987438
MA-00120-17	Cluster_2	1.27957	1.02734	0.007977	-0.58596	-0.380055	-1.34886	0.986326
MA-00213-515	Cluster_2	1.28312	1.02854	-0.0269154	-0.511681	-0.406277	-1.36679	0.981216
MA-00073-62	Cluster_2	0.996495	1.0181	0.520081	-0.304548	-0.869626	-1.36051	0.913251
MA-00139-75	Cluster_2	0.999501	1.09377	0.335593	-0.220177	-0.784627	-1.42406	0.924658
MA-00055-20	Cluster_2	1.00312	0.934071	0.400776	-0.0571666	-0.718301	-1.5625	0.886799
MA-00182-206	Cluster_2	1.00061	0.862971	0.586038	-0.151541	-0.797556	-1.50052	0.87814
MA-00297-349	Cluster_2	0.95339	0.887144	0.625707	-0.262673	-0.6459	-1.55767	0.891529
MA-00120-559	Cluster_2	0.907422	1.19396	0.488962	-0.588344	-0.716579	-1.28543	0.950796
MA-00297-40	Cluster_2	0.956536	1.18088	0.459557	-0.543778	-0.831842	-1.22136	0.947036
MA-00162-112	Cluster_2	1.08795	1.04891	0.387459	-0.493022	-0.655157	-1.37613	0.95953
MA-00213-407	Cluster_2	1.06722	1.1035	0.392823	-0.465902	-0.859191	-1.23845	0.948487
MA-00101-146	Cluster_2	1.07174	0.843352	0.683953	-0.557699	-0.648011	-1.39334	0.92204
MA-00090-513	Cluster_2	1.07242	0.890087	0.673471	-0.492473	-0.892495	-1.25101	0.910199
MA-00334-279	Cluster_2	1.08775	0.995825	0.570643	-0.613028	-0.878346	-1.16284	0.937498
MA-00072-18	Cluster_2	1.01234	1.05724	0.406744	-0.536805	-0.458406	-1.48111	0.958171
MA-00213-547	Cluster_2	0.933962	1.14738	0.353156	-0.565117	-0.377984	-1.4914	0.960778
MA-00162-308	Cluster_2	1.02179	1.19108	0.193075	-0.472612	-0.515159	-1.41818	0.971144
MA-00101-313	Cluster_2	0.976487	1.12437	0.249499	-0.442506	-0.360529	-1.54732	0.956143
MA-00206-33	Cluster_2	0.978054	1.16656	0.249495	-0.547813	-0.368267	-1.47803	0.968951
MA-00334-434	Cluster_2	0.9768	1.21559	0.19945	-0.526061	-0.427349	-1.43843	0.972336
MA-00182-252	Cluster_2	0.876484	1.22235	0.212354	-0.509579	-0.264418	-1.53719	0.955954
MA-00334-565	Cluster_2	0.930655	1.26088	0.111581	-0.526402	-0.306909	-1.4698	0.968877
MA-00055-120	Cluster_2	1.06858	1.13318	0.120386	-0.526591	-0.318881	-1.47667	0.974676
MA-00153-49	Cluster_2	1.09092	1.13706	0.0315316	-0.515238	-0.268283	-1.47599	0.974526
MA-00112-221	Cluster_2	1.0655	1.03038	0.258116	-0.560235	-0.25902	-1.53474	0.963907
MA-00268-22	Cluster_2	1.11418	1.05436	0.147987	-0.557613	-0.26011	-1.49881	0.972524
MA-00055-264	Cluster_2	0.93468	1.30902	-0.0862395	-0.356802	-0.327227	-1.47343	0.954888
MA-00073-79	Cluster_2	1.05991	1.32326	-0.201172	-0.412821	-0.466435	-1.30274	0.970285
MA-00090-524	Cluster_2	0.900882	1.38501	0.0416013	-0.42601	-0.577166	-1.32432	0.963319
MA-00297-553	Cluster_2	0.963749	1.36457	-0.00995947	-0.479373	-0.539826	-1.29916	0.973657
MA-00213-355	Cluster_2	0.922117	1.3366	0.120467	-0.637021	-0.409939	-1.33223	0.980434
MA-00323-89	Cluster_2	0.962488	1.41495	-0.0398391	-0.636538	-0.52039	-1.18067	0.982878
MA-00334-207	Cluster_2	1.174	1.1191	0.0626086	-0.28114	-0.777975	-1.29659	0.952746
MA-00139-368	Cluster_2	1.22711	1.16169	-0.0694803	-0.407896	-0.684893	-1.22653	0.972832
MA-00270-171	Cluster_2	1.25517	1.14778	-0.136816	-0.370687	-0.669665	-1.22579	0.968519
MA-00118-2	Cluster_2	1.16987	0.975288	0.216502	-0.164592	-0.788113	-1.40895	0.925137
MA-00073-263	Cluster_2	1.16297	1.07017	0.115982	-0.295888	-0.64361	-1.40962	0.955701
MA-00326-102	Cluster_2	1.08759	1.04955	0.190032	-0.190745	-0.643404	-1.49303	0.934204
MA-00139-157	Cluster_2	1.10293	1.08305	0.0734267	-0.285202	-0.45087	-1.52333	0.95224
MA-00090-17	Cluster_2	1.10373	1.13327	0.223481	-0.435842	-0.689805	-1.33483	0.966747
MA-00210-308	Cluster_2	1.12256	1.18723	0.0973095	-0.439712	-0.673659	-1.29372	0.973671
MA-00326-113	Cluster_2	1.03467	1.24214	0.133069	-0.44048	-0.641508	-1.32789	0.970715
MA-00101-668	Cluster_2	1.1006	1.22009	0.193985	-0.614976	-0.750091	-1.14961	0.979218
MA-00297-218	Cluster_2	1.11632	1.28135	0.0341937	-0.692297	-0.626357	-1.1132	0.99146
MA-00323-77	Cluster_2	1.14289	1.25494	0.0782982	-0.670942	-0.773594	-1.03159	0.981841
MA-00297-69	Cluster_2	1.20742	1.19961	0.0546858	-0.6987	-0.711561	-1.05146	0.988335
MA-00334-474	Cluster_2	1.19761	1.19139	0.113565	-0.753857	-0.739954	-1.00876	0.986038
MA-00184-465	Cluster_2	1.15022	1.28126	-0.0723514	-0.499048	-0.770163	-1.08992	0.973696
MA-00210-93	Cluster_2	0.926413	1.42425	0.0764139	-0.541371	-0.807902	-1.0778	0.961182
MA-00326-162	Cluster_2	1.20458	1.11893	0.111165	-0.722859	-0.470614	-1.24121	0.995973
MA-00326-6	Cluster_2	1.1391	1.2033	0.116438	-0.726845	-0.539868	-1.19213	0.995313
MA-00182-156	Cluster_2	1.11915	1.2441	0.0266936	-0.574885	-0.574885	-1.24017	0.988316
MA-00139-252	Cluster_2	1.15388	1.14976	0.104116	-0.521182	-0.566095	-1.32048	0.983203
MA-00139-294	Cluster_2	1.15101	1.16814	0.0992753	-0.511411	-0.621177	-1.28584	0.981884
MA-00297-38	Cluster_2	1.2671	1.00297	0.260995	-0.567279	-0.794373	-1.16942	0.968604
MA-00153-253	Cluster_2	1.3021	1.06538	0.137592	-0.737786	-0.734279	-1.033	0.983973
MA-00317-5	Cluster_2	1.25301	1.07537	0.22152	-0.741162	-0.763978	-1.04475	0.980377
MA-00334-567	Cluster_2	1.2782	1.06826	0.105362	-0.711063	-0.559574	-1.18118	0.993541
MA-00139-371	Cluster_2	1.27777	1.05039	0.184852	-0.702314	-0.684791	-1.1259	0.985764
MA-00153-674	Cluster_2	1.2876	1.04832	0.147134	-0.687916	-0.635862	-1.15927	0.988684
MA-00090-276	Cluster_2	1.28181	1.09718	0.0164547	-0.535338	-0.668986	-1.19112	0.982968
MA-00139-45	Cluster_2	1.20102	1.15401	0.114125	-0.570511	-0.743271	-1.15537	0.981001
MA-00090-352	Cluster_2	1.1933	1.13302	0.14549	-0.547514	-0.717314	-1.20699	0.980006
MA-00326-43	Cluster_2	1.22447	1.09671	0.165033	-0.545529	-0.758278	-1.1824	0.976495
MA-00101-486	Cluster_2	1.37542	1.05375	-0.281125	-0.824387	-0.235705	-1.08795	0.983599
MA-00268-169	Cluster_2	1.38951	1.08789	-0.363812	-0.878116	-0.28674	-0.948731	0.976421
MA-00073-660	Cluster_2	1.34564	1.09149	-0.215019	-1.02442	-0.294722	-0.902975	0.981753
MA-00153-20	Cluster_2	1.38909	1.07523	-0.199882	-0.914679	-0.423106	-0.926656	0.986113
MA-00184-543	Cluster_2	1.43499	1.03565	-0.261141	-0.931449	-0.398448	-0.879597	0.977787
MA-00162-296	Cluster_2	1.42668	0.909769	-0.163262	-1.21623	-0.184235	-0.772724	0.951939
MA-00270-95	Cluster_2	1.36672	1.02414	-0.331856	-1.01532	-0.0759955	-0.967689	0.96577
MA-00184-312	Cluster_2	1.43723	0.835482	-0.20977	-1.09045	0.0287122	-1.00121	0.950135
MA-00184-370	Cluster_2	1.50339	0.838998	-0.354037	-1.09791	-0.0523529	-0.83809	0.937486
MA-00213-166	Cluster_2	1.14026	1.21534	-0.15646	-1.204	-0.141524	-0.853611	0.967624
MA-00153-455	Cluster_2	1.12535	1.32794	-0.241548	-1.07133	-0.331662	-0.808748	0.97373
MA-00090-530	Cluster_2	1.24073	1.23232	-0.1825	-1.02521	-0.463771	-0.801577	0.980786
MA-00297-342	Cluster_2	1.18417	1.28227	-0.249801	-1.01245	-0.336524	-0.867663	0.981089
MA-00334-462	Cluster_2	1.24718	1.23857	-0.282985	-0.994575	-0.368139	-0.840054	0.97928
MA-00270-223	Cluster_2	1.21925	1.15653	-0.111315	-1.02115	-0.204631	-1.03868	0.989648
MA-00090-434	Cluster_2	1.17306	1.21495	-0.167701	-0.810963	-0.22045	-1.18889	0.992442
MA-00162-399	Cluster_2	1.26593	1.13289	-0.176314	-0.859888	-0.225697	-1.13691	0.992298
MA-00120-280	Cluster_2	1.10856	1.30387	-0.49396	-0.897367	-0.0103436	-1.01076	0.953633
MA-00189-280	Cluster_2	0.998061	1.34289	-0.283912	-0.945792	-0.00426991	-1.10697	0.966107
MA-00067-110	Cluster_2	1.19098	1.18818	-0.296839	-0.956921	-0.0466019	-1.0788	0.975142
MA-00112-88	Cluster_2	1.15493	1.25005	-0.265297	-0.876737	-0.148273	-1.11467	0.984258
MA-00182-97	Cluster_2	1.08703	1.28904	-0.231178	-0.939016	-0.105721	-1.10016	0.980733
MA-00111-29	Cluster_2	0.958137	1.38802	0.165807	-0.938362	-0.71887	-0.854736	0.968803
MA-00072-249	Cluster_2	0.905429	1.49875	-0.0120981	-0.792217	-0.685022	-0.914842	0.968177
MA-00182-74	Cluster_2	1.01761	1.37486	0.0666445	-0.802663	-0.664499	-0.991951	0.983807
MA-00072-196	Cluster_2	0.974573	1.37732	0.119739	-0.919286	-0.565367	-0.98698	0.98428
MA-00067-303	Cluster_2	0.97643	1.40048	0.0519985	-0.857456	-0.548456	-1.02299	0.98647
MA-00101-143	Cluster_2	0.911644	1.42828	0.137213	-0.893147	-0.621876	-0.962112	0.975806
MA-00210-156	Cluster_2	0.906194	1.47262	0.0285938	-0.855481	-0.584548	-0.967383	0.976491
MA-00120-112	Cluster_2	1.16051	1.2583	0.053006	-0.964721	-0.772684	-0.734411	0.968327
MA-00072-90	Cluster_2	1.1731	1.2566	-0.00966896	-1.00428	-0.838197	-0.577553	0.947217
MA-00072-125	Cluster_2	1.17421	1.30097	-0.107227	-0.960888	-0.748165	-0.658901	0.961478
MA-00189-329	Cluster_2	1.20374	1.23368	-0.0385997	-1.06499	-0.710528	-0.6233	0.959107
MA-00067-182	Cluster_2	1.15533	1.25275	0.0354767	-0.803759	-1.04802	-0.591776	0.929234
MA-00101-185	Cluster_2	1.08509	1.27277	0.14151	-0.929695	-0.992621	-0.577051	0.930367
MA-00173-168	Cluster_2	1.00475	1.3798	0.0902272	-0.862276	-0.938345	-0.674154	0.942371
MA-00120-365	Cluster_2	1.22919	1.18432	0.0304662	-1.06566	-0.684867	-0.693456	0.967708
MA-00182-63	Cluster_2	1.25697	1.13647	0.0331685	-1.13961	-0.628162	-0.658837	0.962943
MA-00067-130	Cluster_2	1.23087	1.1654	-0.0557625	-1.22528	-0.541297	-0.573925	0.951083
MA-00270-66	Cluster_2	1.24078	1.15415	-0.0478044	-1.21698	-0.508242	-0.621911	0.95762
MA-00112-277	Cluster_2	1.15945	1.22517	-0.0167506	-1.20095	-0.458512	-0.708401	0.967653
MA-00120-471	Cluster_2	1.23343	1.13723	-0.000697865	-1.21144	-0.426489	-0.732031	0.969294
MA-00067-132	Cluster_2	1.32763	1.13904	-0.179252	-1.05177	-0.479618	-0.75603	0.975192
MA-00307-1	Cluster_2	1.37395	1.08967	-0.224782	-1.07498	-0.437915	-0.725947	0.968221
MA-00101-410	Cluster_2	1.35325	1.07115	-0.0834654	-1.11411	-0.511924	-0.714901	0.969357
MA-00139-94	Cluster_2	1.36834	1.07437	-0.0717075	-1.01093	-0.57675	-0.783323	0.977455
MA-00090-467	Cluster_2	1.31241	1.15141	-0.0696575	-0.943456	-0.67736	-0.773344	0.9769
MA-00323-110	Cluster_2	1.36975	1.10361	-0.143776	-0.903495	-0.551834	-0.874258	0.985152
MA-00153-205	Cluster_2	1.332	1.13566	-0.134471	-0.963256	-0.524058	-0.845867	0.984849
MA-00173-126	Cluster_2	1.33225	1.12621	-0.122394	-0.933293	-0.492994	-0.90978	0.989654
MA-00153-228	Cluster_2	1.26876	0.996726	0.297853	-0.865094	-0.606584	-1.09166	0.984169
MA-00120-404	Cluster_2	1.1561	1.11666	0.290934	-0.974813	-0.550168	-1.03871	0.986854
MA-00162-262	Cluster_2	1.22367	1.11706	0.139837	-0.888418	-0.497334	-1.09482	0.996824
MA-00268-173	Cluster_2	1.09356	1.29082	0.0981233	-0.858306	-0.621567	-1.00263	0.990575
MA-00334-522	Cluster_2	1.06898	1.28621	0.130425	-0.892899	-0.551132	-1.04159	0.992438
MA-00139-331	Cluster_2	1.16465	1.22258	0.114064	-0.822691	-0.680869	-0.997735	0.989539
MA-00162-340	Cluster_2	1.17108	1.17586	0.184457	-0.88173	-0.632806	-1.01686	0.990484
MA-00173-93	Cluster_2	1.04426	1.28419	0.2144	-0.976553	-0.652514	-0.913778	0.979536
MA-00297-520	Cluster_2	1.09572	1.23836	0.203342	-0.993972	-0.621008	-0.922438	0.983398
MA-00153-333	Cluster_2	1.1194	1.22435	0.141759	-0.935129	-0.499928	-1.05045	0.994884
MA-00320-159	Cluster_2	1.12253	1.22651	0.12363	-1.02482	-0.477033	-0.97082	0.99111
MA-00067-147	Cluster_2	1.3162	1.12126	0.0154796	-0.831056	-0.857212	-0.764662	0.965054
MA-00213-438	Cluster_2	1.29222	1.12985	0.038288	-0.926145	-0.860619	-0.673594	0.956833
MA-00320-38	Cluster_2	1.23411	1.15308	0.12407	-0.935554	-0.875244	-0.700469	0.957379
MA-00112-36	Cluster_2	1.22645	1.10417	0.237502	-0.960944	-0.855048	-0.752131	0.958585
MA-00120-121	Cluster_2	1.33408	1.01196	0.18393	-0.944612	-0.710918	-0.874439	0.975823
MA-00073-281	Cluster_2	1.33688	1.16263	-0.176086	-0.686353	-0.721237	-0.915839	0.978238
MA-00213-175	Cluster_2	1.27781	1.16861	-0.0290911	-0.653653	-0.786578	-0.977102	0.979609
MA-00112-263	Cluster_2	1.18969	1.27105	-0.0471533	-0.883936	-0.676466	-0.853178	0.983642
MA-00184-263	Cluster_2	1.24739	1.22503	-0.0965599	-0.783554	-0.63446	-0.957853	0.990135
MA-00189-169	Cluster_2	1.23214	1.25349	-0.146696	-0.800812	-0.588961	-0.949159	0.99018
MA-00184-571	Cluster_2	1.14334	1.28925	-0.013159	-0.811434	-0.60501	-1.00299	0.992829
MA-00072-185	Cluster_2	1.13839	1.32014	-0.0547206	-0.830035	-0.662452	-0.911321	0.985854
MA-00139-32	Cluster_2	1.15713	1.31965	-0.106339	-0.79665	-0.654164	-0.91962	0.985756
MA-00073-641	Cluster_2	1.23101	1.26138	-0.410782	-0.375016	-0.600389	-1.1062	0.956618
MA-00189-401	Cluster_2	1.35922	1.15066	-0.359655	-0.670946	-0.461365	-1.01791	0.979464
MA-00101-594	Cluster_2	1.36905	1.09279	-0.293347	-0.503059	-0.512146	-1.15329	0.975273
MA-00067-295	Cluster_2	1.32082	1.12019	-0.209493	-0.549196	-0.494741	-1.18758	0.984345
MA-00334-160	Cluster_2	1.27773	1.15892	-0.257594	-0.426997	-0.529069	-1.22299	0.973429
MA-00297-341	Cluster_2	1.37265	1.12067	-0.352946	-0.40156	-0.69278	-1.04603	0.956197
MA-00073-621	Cluster_2	1.42877	1.04999	-0.252218	-0.512444	-0.682604	-1.03149	0.967709
MA-00182-280	Cluster_2	1.38114	1.07622	-0.189086	-0.522124	-0.647996	-1.09815	0.976441
MA-00120-442	Cluster_2	1.52502	0.909683	-0.180193	-0.615473	-0.604698	-1.03434	0.969464
MA-00073-417	Cluster_2	1.23603	1.14635	-0.0506949	-0.658034	-0.435607	-1.23805	0.995185
MA-00184-34	Cluster_2	1.23678	1.18677	-0.169413	-0.630099	-0.413607	-1.21043	0.991841
MA-00210-98	Cluster_2	1.32653	1.09879	-0.234044	-0.60575	-0.371871	-1.21366	0.985826
MA-00210-275	Cluster_2	1.41704	0.979295	-0.182979	-0.666985	-0.349521	-1.19685	0.9842
MA-00213-321	Cluster_2	1.34761	1.03639	-0.097711	-0.643756	-0.410817	-1.23171	0.990211
MA-00072-21	Cluster_2	1.3905	1.02175	-0.0855242	-0.611644	-0.565684	-1.1494	0.985898
MA-00320-201	Cluster_2	1.32997	1.09005	-0.0262427	-0.642996	-0.656079	-1.09471	0.987824
MA-00055-99	Cluster_2	1.25166	1.17717	-0.0563661	-0.781557	-0.505521	-1.08539	0.997947
MA-00326-181	Cluster_2	1.34482	1.12294	-0.124131	-0.817935	-0.560135	-0.965555	0.990866
MA-00013-4	Cluster_2	1.2834	1.08502	0.122876	-0.649304	-1.06665	-0.775342	0.938266
MA-00334-557	Cluster_2	1.50637	0.909373	-0.0520695	-0.629687	-0.892602	-0.841385	0.94758
MA-00101-610	Cluster_2	1.36808	1.10135	-0.109187	-0.61201	-0.893356	-0.854879	0.959473
MA-00334-260	Cluster_2	1.35861	1.06287	-0.0054046	-0.576663	-0.909158	-0.93025	0.960894
MA-00101-205	Cluster_2	1.53901	0.934961	-0.277314	-0.619256	-0.951233	-0.626165	0.915169
MA-00270-172	Cluster_2	1.38519	1.10329	-0.204937	-0.554295	-0.963703	-0.765538	0.939716
MA-00326-200	Cluster_2	1.45597	1.05132	-0.29526	-0.930861	-0.625058	-0.656116	0.95436
MA-00073-147	Cluster_2	1.58809	0.878558	-0.26873	-0.780878	-0.608273	-0.808771	0.953832
MA-00182-312	Cluster_2	1.52991	0.90105	-0.0909981	-0.864218	-0.696571	-0.779175	0.960029
MA-00139-364	Cluster_2	0.729823	1.48692	0.203682	-1.04309	-0.390021	-0.987315	0.957499
MA-00139-78	Cluster_2	0.871434	1.34558	0.248252	-1.17598	-0.366863	-0.922421	0.964022
MA-00162-233	Cluster_2	0.796702	1.36757	0.269296	-1.24603	-0.306722	-0.880817	0.948498
MA-00101-150	Cluster_2	1.09394	1.18183	0.0912763	-1.01067	-0.200218	-1.15616	0.99043
MA-00334-414	Cluster_2	1.10966	1.21719	0.1045	-0.956561	-0.367463	-1.10732	0.996292
MA-00210-129	Cluster_2	0.905812	1.24655	0.302792	-1.09068	-0.22757	-1.13691	0.972057
MA-00073-611	Cluster_2	0.943803	1.25547	0.18231	-0.957186	-0.178761	-1.24564	0.981389
MA-00334-59	Cluster_2	0.881916	1.32794	0.161278	-0.935643	-0.204404	-1.23109	0.978696
MA-00210-265	Cluster_2	0.810235	1.26273	0.422019	-1.3532	-0.361202	-0.780585	0.927085
MA-00303-31	Cluster_2	0.658942	1.24646	0.610804	-1.31238	-0.29197	-0.911854	0.904473
MA-00090-348	Cluster_2	0.946479	1.07104	0.358134	-1.28959	-0.00638837	-1.07968	0.942586
MA-00153-171	Cluster_2	0.897182	1.15242	0.415235	-1.25315	-0.164192	-1.04749	0.94966
MA-00222-1	Cluster_2	0.764191	1.2249	0.29361	-1.31814	0.0775128	-1.04207	0.923981
MA-00260-2	Cluster_2	0.68195	1.282	0.366775	-1.182	0.0172316	-1.16596	0.928151
MA-00268-9	Cluster_2	1.13474	0.882327	0.623629	-1.23592	-0.826387	-0.578392	0.889243
MA-00323-82	Cluster_2	1.22046	0.667666	0.738916	-1.25476	-0.649451	-0.722839	0.880949
MA-00153-87	Cluster_2	0.927737	0.963128	0.695887	-1.33447	-0.341078	-0.911208	0.910394
MA-00120-225	Cluster_2	1.04321	0.920707	0.688493	-1.28726	-0.658647	-0.706499	0.900146
MA-00213-531	Cluster_2	0.96091	1.00932	0.635165	-1.37463	-0.554191	-0.676574	0.900189
MA-00326-155	Cluster_2	1.47565	0.821819	0.088116	-1.17207	-0.485832	-0.727681	0.950997
MA-00154-2	Cluster_2	1.49656	0.900571	-0.0658041	-1.07486	-0.616339	-0.640128	0.948897
MA-00268-63	Cluster_2	1.50455	0.809138	0.0663731	-1.14567	-0.654491	-0.579907	0.930918
MA-00055-341	Cluster_2	1.59253	0.667694	0.0878014	-1.01302	-0.451873	-0.883135	0.948817
MA-00184-234	Cluster_2	1.49037	0.796869	0.0551693	-1.03412	-0.325857	-0.982428	0.970165
MA-00189-361	Cluster_2	1.36402	0.920794	0.166848	-1.04045	-0.40109	-1.01012	0.982714
MA-00111-73	Cluster_2	1.31441	0.729495	0.416744	-1.25133	-0.237634	-0.971683	0.939262
MA-00240-1	Cluster_2	1.23776	0.799874	0.592753	-1.07528	-0.541579	-1.01353	0.943021
MA-00182-102	Cluster_2	1.20954	1.01862	0.203693	-1.31301	-0.327001	-0.791839	0.958402
MA-00090-243	Cluster_2	1.25442	0.98972	0.102588	-1.11503	-0.149727	-1.08196	0.980327
MA-00268-14	Cluster_2	1.25714	0.865598	0.246085	-1.21668	-0.0934867	-1.05865	0.959123
MA-00055-69	Cluster_2	0.976884	0.839679	-0.719491	0.135023	0.395315	-1.62741	0.74602
MA-00184-196	Cluster_2	0.980103	1.12994	-0.998278	-0.109927	0.290325	-1.29217	0.78796
MA-00213-393	Cluster_2	1.16877	0.925483	-0.816821	-0.386201	0.438681	-1.32991	0.828196
MA-00067-214	Cluster_2	0.923656	1.27225	-0.4173	-0.11228	-0.142816	-1.52351	0.898038
MA-00189-81	Cluster_2	0.747309	1.45227	-0.54527	-0.417707	0.121989	-1.35859	0.889237
MA-00173-56	Cluster_2	0.9201	1.17826	-0.453174	-0.475874	0.323536	-1.49285	0.890134
MA-00210-82	Cluster_2	0.772264	1.20658	-0.322391	-0.603706	0.454762	-1.50751	0.875275
MA-00109-3	Cluster_2	0.877452	1.00715	-0.433427	-0.189661	0.417148	-1.67866	0.826232
MA-00072-99	Cluster_2	0.883381	1.02952	-0.152784	-0.312996	0.274272	-1.72139	0.875738
MA-00120-196	Cluster_2	1.13033	0.966659	-0.304655	-0.444461	0.217461	-1.56533	0.911359
MA-00120-428	Cluster_2	1.02924	0.973373	-0.390487	-0.32436	0.332422	-1.62019	0.87123
MA-00173-229	Cluster_2	0.430174	0.861086	0.183065	-0.443984	0.771695	-1.80204	0.726576
MA-00184-478	Cluster_2	0.476442	0.925505	0.143222	-0.557886	0.750812	-1.7381	0.759047
MA-00120-149	Cluster_2	0.776629	0.71469	-0.354796	-0.142035	0.776629	-1.77112	0.716511
MA-00101-309	Cluster_2	0.877506	0.599308	-0.15271	-0.330506	0.776905	-1.7705	0.745475
MA-00184-501	Cluster_2	0.805184	0.645916	-0.0820476	-0.229243	0.700057	-1.83987	0.744374
MA-00162-82	Cluster_2	0.705856	0.512632	0.214135	-0.256087	0.722346	-1.89888	0.705776
MA-00210-27	Cluster_2	0.950079	0.362292	0.0845889	-0.49631	0.835566	-1.73622	0.722783
MA-00101-207	Cluster_2	1.22465	0.380909	0.121766	-0.380535	0.396316	-1.74311	0.812072
MA-00326-201	Cluster_2	1.29859	0.390086	-0.0406901	-0.538033	0.506716	-1.61667	0.820133
MA-00334-484	Cluster_2	1.12826	0.663807	0.120237	-0.561776	0.335765	-1.6863	0.877829
MA-00067-109	Cluster_2	1.30742	0.529129	-0.0318946	-0.756434	0.447513	-1.49573	0.868948
MA-00189-458	Cluster_2	1.21054	0.580498	0.0498115	-0.776221	0.474139	-1.53877	0.86875
MA-00120-136	Cluster_2	0.991878	0.502068	-0.190243	0.0753996	0.487579	-1.86668	0.728057
MA-00213-584	Cluster_2	1.19926	0.192355	-0.0756772	-0.142939	0.598969	-1.77196	0.711155
MA-00334-54	Cluster_2	0.752518	0.695428	0.0170133	0.0357203	0.437623	-1.9383	0.743384
MA-00101-438	Cluster_2	1.01628	0.492464	0.113104	-0.0967174	0.364263	-1.8894	0.776526
MA-00153-559	Cluster_2	0.835417	0.730682	0.257824	-0.143513	0.224977	-1.90539	0.812327
MA-00153-283	Cluster_2	0.941721	0.751152	-0.0761855	-0.293037	0.474228	-1.79788	0.821921
MA-00182-75	Cluster_2	0.989547	0.667804	0.0805212	-0.404589	0.454928	-1.78821	0.83224
MA-00153-326	Cluster_2	1.0003	0.840629	0.11989	-0.376088	0.177486	-1.76222	0.887931
MA-00184-505	Cluster_2	0.870839	0.870839	0.042201	-0.310245	0.335434	-1.80907	0.850199
MA-00101-139	Cluster_2	0.40422	1.70498	-0.305346	-0.291623	-0.204771	-1.30746	0.860939
MA-00073-58	Cluster_2	0.269287	1.70376	-0.332792	-0.29319	0.00495751	-1.35202	0.821061
MA-00153-271	Cluster_2	0.426182	1.57704	-0.00303513	-0.660166	0.0362669	-1.37629	0.894076
MA-00067-320	Cluster_2	5.98357e-05	1.40816	-0.108158	-0.274634	0.583691	-1.60912	0.694428
MA-00101-618	Cluster_2	0.400563	1.27338	-0.166741	-0.511712	0.605178	-1.60067	0.795062
MA-00101-201	Cluster_2	-0.0197562	1.54583	0.27423	-0.705265	0.300381	-1.39542	0.769838
MA-00120-123	Cluster_2	-0.104215	1.65838	0.0146996	-0.286048	0.175309	-1.45813	0.729916
MA-00055-168	Cluster_2	1.03691	0.941318	0.163725	-0.930895	0.234722	-1.44578	0.936653
MA-00297-61	Cluster_2	0.725164	0.962589	0.327509	-0.833097	0.420721	-1.60289	0.870806
MA-00072-329	Cluster_2	0.732566	0.953154	0.40526	-0.992837	0.400118	-1.49826	0.875183
MA-00213-633	Cluster_2	0.892335	0.91468	0.294037	-0.985205	0.360623	-1.47647	0.90144
MA-00184-529	Cluster_2	0.524036	1.31112	0.198888	-1.00664	0.330607	-1.358	0.884898
MA-00120-575	Cluster_2	0.558126	1.20516	0.269128	-1.06764	0.400333	-1.36511	0.874368
MA-00184-330	Cluster_2	0.622269	1.25041	0.237082	-1.10171	0.293217	-1.30127	0.900479
MA-00184-225	Cluster_2	0.5731	1.02169	0.266921	-1.1293	0.637017	-1.36943	0.826456
MA-00189-339	Cluster_2	0.637185	1.08351	0.192452	-1.26868	0.562566	-1.20703	0.848858
MA-00190-87	Cluster_2	0.367469	1.10639	0.299458	-0.93946	0.660329	-1.49418	0.791569
MA-00153-161	Cluster_2	0.376418	0.964758	0.459167	-0.948451	0.681822	-1.53371	0.769456
MA-00153-435	Cluster_2	0.409865	1.01546	0.436113	-0.94919	0.614762	-1.52701	0.793562
MA-00210-309	Cluster_2	0.500831	1.09759	0.546128	-0.817453	0.2577	-1.58479	0.855781
MA-00120-270	Cluster_2	0.490296	1.03837	0.510911	-0.995649	0.448649	-1.49257	0.832226
MA-00213-156	Cluster_2	0.514206	1.11064	0.546018	-0.986331	0.28224	-1.46677	0.861457
MA-00067-19	Cluster_2	0.51669	1.29598	-0.0468167	-0.841851	0.51669	-1.44069	0.854823
MA-00213-401	Cluster_2	0.66178	1.30385	-0.00262046	-0.659869	0.236542	-1.53968	0.907052
MA-00162-280	Cluster_2	0.46781	1.19694	0.16823	-0.444879	0.344904	-1.73301	0.834515
MA-00213-268	Cluster_2	0.490198	1.23748	0.0711516	-0.409622	0.32778	-1.71699	0.841122
MA-00067-65	Cluster_2	0.269321	1.29499	0.119663	-0.663968	0.556555	-1.57656	0.793161
MA-00162-300	Cluster_2	0.439819	1.17758	0.30469	-0.66119	0.393	-1.6539	0.83772
MA-00067-135	Cluster_2	0.467784	1.4637	0.203797	-1.09514	0.134513	-1.17465	0.896648
MA-00213-327	Cluster_2	0.558567	1.34108	0.307668	-1.00676	0.127947	-1.3285	0.910638
MA-00182-43	Cluster_2	0.560882	1.3981	0.427623	-1.0057	-0.15056	-1.23035	0.925496
MA-00210-307	Cluster_2	0.299041	1.47951	0.448753	-0.932531	-0.0100506	-1.28473	0.870056
MA-00173-112	Cluster_2	0.527824	1.41336	0.314166	-0.544334	-0.197858	-1.51316	0.91192
MA-00270-67	Cluster_2	0.682486	1.34001	0.301195	-0.556398	-0.260505	-1.50679	0.937675
MA-00101-624	Cluster_2	0.562002	1.27146	0.418993	-0.51562	-0.120814	-1.61602	0.899183
MA-00182-115	Cluster_2	0.660885	1.29153	0.269324	-0.374253	-0.225189	-1.6223	0.913855
MA-00072-234	Cluster_2	0.49942	1.59618	0.160392	-0.494864	-0.443892	-1.31724	0.91536
MA-00190-34	Cluster_2	0.555516	1.4973	0.260804	-0.411129	-0.502527	-1.39997	0.915498
MA-00323-210	Cluster_2	0.763303	1.34792	0.258751	-0.699601	-0.265519	-1.40485	0.960113
MA-00120-141	Cluster_2	0.577128	1.528	0.228458	-0.751273	-0.30965	-1.27266	0.939806
MA-00213-50	Cluster_2	0.570198	1.45201	0.27101	-0.705134	-0.187883	-1.4002	0.931522
MA-00028-16	Cluster_2	0.693592	0.985923	0.362904	-0.489636	0.216048	-1.76883	0.866025
MA-00114-1	Cluster_2	0.776201	0.949674	0.347383	-0.312524	0.0489323	-1.80967	0.870898
MA-00120-54	Cluster_2	0.983002	0.958073	0.217647	-0.472676	0.000669751	-1.68672	0.925274
MA-00162-73	Cluster_2	1.05014	0.836635	0.280593	-0.533281	0.048695	-1.68278	0.918274
MA-00101-584	Cluster_2	0.705838	1.10653	0.132913	-0.507561	0.27325	-1.71097	0.881953
MA-00153-356	Cluster_2	0.842687	1.04479	0.00217351	-0.484844	0.291697	-1.6965	0.891502
MA-00090-306	Cluster_2	1.04546	1.05896	-0.0818941	-0.60135	0.12829	-1.54946	0.943142
MA-00184-558	Cluster_2	0.915469	1.18386	0.0988978	-0.722744	0.017151	-1.49263	0.958206
MA-00297-358	Cluster_2	0.906041	1.23815	-0.0254989	-0.639862	0.0164029	-1.49523	0.955228
MA-00120-88	Cluster_2	0.74491	1.21288	0.45634	-0.883711	-0.127345	-1.40308	0.943263
MA-00139-363	Cluster_2	0.609116	1.16441	0.695044	-0.788001	-0.225086	-1.45548	0.903667
MA-00120-22	Cluster_2	0.89116	1.10668	0.471474	-0.623004	-0.345998	-1.50032	0.950199
MA-00101-482	Cluster_2	0.872793	1.12224	0.450336	-0.679386	-0.26855	-1.49744	0.951736
MA-00189-441	Cluster_2	0.877122	1.16657	0.375592	-0.658235	-0.270294	-1.49076	0.958137
MA-00112-310	Cluster_2	0.95452	1.07997	0.330116	-0.581892	-0.225786	-1.55692	0.95489
MA-00139-189	Cluster_2	0.875554	1.18195	0.281271	-0.641453	-0.175853	-1.52148	0.957511
MA-00210-49	Cluster_2	0.885032	0.976933	0.629683	-0.684166	-0.285584	-1.5219	0.928659
MA-00101-264	Cluster_2	0.793855	1.05675	0.511584	-0.55047	-0.182273	-1.62945	0.918724
MA-00268-77	Cluster_2	0.819279	1.00539	0.54169	-0.481721	-0.229384	-1.65526	0.911108
MA-00189-82	Cluster_2	1.15081	0.949183	0.312487	-0.937741	-0.141442	-1.3333	0.973069
MA-00120-563	Cluster_2	1.09403	0.911786	0.342566	-1.00253	0.0139684	-1.35983	0.954623
MA-00189-480	Cluster_2	1.07592	0.925615	0.368314	-0.902467	-0.0412628	-1.42612	0.956486
MA-00067-176	Cluster_2	1.24994	0.784772	0.262186	-0.716378	-0.0864102	-1.49411	0.953131
MA-00182-356	Cluster_2	1.16944	0.842123	0.209383	-0.776931	0.063226	-1.50724	0.947805
MA-00153-462	Cluster_2	0.902046	1.18266	0.389662	-0.778623	-0.303928	-1.39182	0.968395
MA-00206-81	Cluster_2	1.0384	1.12583	0.339221	-0.887203	-0.335956	-1.2803	0.983242
MA-00153-540	Cluster_2	0.996564	1.1754	0.148053	-0.741453	-0.153801	-1.42477	0.977755
MA-00182-160	Cluster_2	0.968776	1.1915	0.159915	-0.848749	-0.098033	-1.37341	0.976514
MA-00210-23	Cluster_2	1.00565	1.13712	0.110383	-0.79415	-0.0265042	-1.4325	0.970864
MA-00139-100	Cluster_2	0.866113	1.09314	0.354685	-0.844771	0.0191422	-1.48831	0.944786
MA-00073-493	Cluster_2	1.04147	1.01498	0.253687	-0.813581	-0.0275145	-1.46905	0.962713
MA-00213-472	Cluster_2	0.953376	1.09413	0.321516	-0.799312	-0.106738	-1.46297	0.963058
MA-00297-93	Cluster_3	-0.318181	1.62008	-0.369822	0.0562761	0.412943	-1.4013	0.766681
MA-00073-279	Cluster_3	0.264685	1.70394	-0.670133	-0.110645	0.0617196	-1.24956	0.599867
MA-00190-53	Cluster_3	-0.0433566	1.81406	-0.581053	0.114692	-0.149239	-1.1551	0.573237
MA-00120-536	Cluster_3	-0.339459	1.64986	0.291384	0.236263	-0.51112	-1.32693	0.652356
MA-00184-124	Cluster_3	-0.407711	1.79191	0.25916	0.0214671	-0.541378	-1.12344	0.570787
MA-00101-398	Cluster_3	-0.0848198	1.84017	-0.029887	-0.326097	-0.189669	-1.2097	0.610107
MA-00173-8	Cluster_3	-0.187016	1.85586	0.15796	-0.288965	-0.429874	-1.10796	0.554065
MA-00153-516	Cluster_3	-0.257694	1.34824	0.297797	0.588658	-0.385856	-1.59115	0.762168
MA-00213-625	Cluster_3	0.00145415	1.07197	0.249082	0.655616	-0.151649	-1.82647	0.852631
MA-00162-194	Cluster_3	0.0834119	1.24449	0.300223	0.300223	-0.126089	-1.80226	0.844929
MA-00153-112	Cluster_3	-0.000811886	1.21428	0.0817594	0.416078	0.114248	-1.82556	0.883586
MA-00334-71	Cluster_3	-0.0842501	1.12466	0.25016	0.484086	0.0761103	-1.85077	0.898769
MA-00072-87	Cluster_3	-0.128067	1.24032	-0.730862	1.09926	-0.189647	-1.29101	0.609679
MA-00162-260	Cluster_3	0.302684	1.17718	-0.487524	0.348454	0.393714	-1.73451	0.828378
MA-00213-578	Cluster_3	0.314982	1.11646	-0.522683	0.776495	-0.0185796	-1.66668	0.749553
MA-00112-195	Cluster_3	0.4871	0.175474	1.22843	0.0091724	-0.108215	-1.79196	0.772957
MA-00073-452	Cluster_3	0.253992	0.175334	1.14613	0.614435	-0.456282	-1.73361	0.731832
MA-00268-74	Cluster_3	0.257969	0.646684	1.0103	0.206519	-0.285634	-1.83584	0.813383
MA-00323-21	Cluster_3	0.262318	0.572127	1.11819	0.21709	-0.394749	-1.77498	0.773064
MA-00055-182	Cluster_3	0.234404	0.438568	0.826112	0.54177	-0.100048	-1.94081	0.869355
MA-00120-265	Cluster_3	0.363905	0.506299	0.888714	0.303978	-0.136672	-1.92622	0.850101
MA-00182-69	Cluster_3	-0.719012	0.66268	1.47418	-0.0336714	-0.01697	-1.36721	0.742052
MA-00112-167	Cluster_3	-0.592539	0.507342	1.4759	-0.0168627	0.109707	-1.48355	0.787801
MA-00206-44	Cluster_3	-0.594396	0.631599	1.38245	0.0582241	0.0488288	-1.52671	0.804388
MA-00184-471	Cluster_3	-0.255901	0.754601	1.29178	-0.366387	0.167774	-1.59186	0.81537
MA-00334-190	Cluster_3	-0.334889	0.469583	1.39956	0.0361616	0.0733236	-1.64374	0.826097
MA-00139-266	Cluster_3	0.0290299	0.315485	1.25984	0.0940277	0.115519	-1.8139	0.859931
MA-00153-29	Cluster_3	0.0592606	0.35792	1.14849	0.0342733	0.264992	-1.86493	0.895139
MA-00090-396	Cluster_3	-0.174323	0.61511	0.910354	0.293922	0.255198	-1.90026	0.940098
MA-00213-468	Cluster_3	0.0729652	0.693127	0.83863	0.124626	0.207728	-1.93708	0.928375
MA-00101-407	Cluster_3	-0.614498	0.490372	1.03611	0.243547	0.558337	-1.71387	0.930798
MA-00270-140	Cluster_3	-0.481553	0.705914	1.09486	0.180014	0.228857	-1.72809	0.89941
MA-00184-380	Cluster_3	-0.249787	0.811199	0.963118	0.00456745	0.280171	-1.80927	0.91956
MA-00189-514	Cluster_3	-0.445468	0.81784	1.05529	-0.0128137	0.297059	-1.71191	0.899923
MA-00153-501	Cluster_3	-0.0499801	0.857695	-0.112377	0.423777	0.752586	-1.8717	0.957216
MA-00189-14	Cluster_3	0.104287	0.707597	-0.223054	0.519852	0.778672	-1.88735	0.942363
MA-00153-337	Cluster_3	-0.329051	0.728419	0.465088	0.231856	0.772851	-1.86916	0.992777
MA-00067-15	Cluster_3	-0.252123	0.946762	0.112175	0.351354	0.692405	-1.85057	0.970503
MA-00073-421	Cluster_3	-0.218151	0.878994	0.137493	0.244682	0.812108	-1.85512	0.97933
MA-00268-56	Cluster_3	-0.236177	0.338559	0.914973	-0.199711	0.936218	-1.75386	0.941189
MA-00101-121	Cluster_3	-0.365314	0.232766	0.853781	0.247564	0.848428	-1.81722	0.967311
MA-00182-13	Cluster_3	-0.541437	0.103287	0.802303	0.213156	1.09706	-1.67437	0.940982
MA-00024-2	Cluster_3	0.0569758	0.41212	0.536752	0.474831	0.527954	-2.00863	0.977294
MA-00189-489	Cluster_3	-0.0428357	0.504469	0.480881	0.581815	0.465053	-1.98938	0.975084
MA-00090-320	Cluster_3	-0.0669556	0.38899	0.852821	0.328551	0.448055	-1.95146	0.961347
MA-00092-2	Cluster_3	-0.0614413	0.089219	0.710076	0.50989	0.68869	-1.93643	0.963389
MA-00323-32	Cluster_3	-0.0789413	0.0918847	0.923717	0.347909	0.619851	-1.90442	0.94808
MA-00111-3	Cluster_3	-1.15394	1.18778	0.670805	0.471797	0.0800003	-1.25644	0.753731
MA-00210-169	Cluster_3	-1.05958	1.26326	0.64288	0.409657	0.0469058	-1.30313	0.76427
MA-00067-166	Cluster_3	-0.576784	1.36083	0.731766	0.0148424	-0.0209104	-1.50974	0.806537
MA-00268-10	Cluster_3	-0.663271	1.138	0.823053	0.416452	-0.169773	-1.54446	0.806991
MA-00297-130	Cluster_3	-0.853705	1.278	0.689187	0.374845	-0.0678251	-1.4205	0.785226
MA-00073-146	Cluster_3	-0.735398	0.754862	0.551856	0.961514	0.0954217	-1.62825	0.857323
MA-00184-223	Cluster_3	-0.433201	0.53875	0.271189	1.05957	0.352908	-1.78922	0.910536
MA-00072-192	Cluster_3	-0.163552	0.724619	0.90726	0.714794	-0.486944	-1.69618	0.773697
MA-00153-711	Cluster_3	-0.427731	0.486147	1.16087	0.50849	-0.00310442	-1.72468	0.859357
MA-00334-498	Cluster_3	-0.381778	0.315837	1.09372	0.868961	-0.239723	-1.65702	0.790343
MA-00073-97	Cluster_3	0.0552462	-0.209834	0.463582	0.299884	1.18933	-1.79821	0.92463
MA-00067-207	Cluster_3	0.171089	-0.468406	-0.0296553	0.265607	1.56006	-1.4987	0.796765
MA-00073-672	Cluster_3	-0.0211057	-0.0906263	-0.0673644	0.57122	1.31781	-1.70994	0.900909
MA-00067-312	Cluster_3	0.0802014	-0.976532	0.552472	0.325241	1.3563	-1.33768	0.70185
MA-00297-412	Cluster_3	0.550333	-1.01659	0.564476	0.567289	0.850836	-1.51635	0.678671
MA-00210-50	Cluster_3	0.20195	0.401603	1.12862	-0.417033	0.457206	-1.77234	0.861249
MA-00073-298	Cluster_3	0.265005	0.221336	0.710098	-0.113762	0.832981	-1.91566	0.942174
MA-00334-214	Cluster_3	0.436111	0.298699	0.858408	-0.24386	0.552894	-1.90225	0.895534
MA-00334-286	Cluster_3	0.417532	0.0453676	0.918619	-0.351916	0.774745	-1.80435	0.867256
MA-00112-94	Cluster_3	0.36236	-0.392646	1.27081	-0.345346	0.688109	-1.58329	0.752698
MA-00334-148	Cluster_3	0.517762	-0.472119	1.02823	-0.43283	0.916197	-1.55724	0.740985
MA-00090-324	Cluster_3	0.187777	-0.352175	1.35102	0.187777	0.321683	-1.69609	0.785318
MA-00182-350	Cluster_3	0.369819	-0.137694	1.09301	-0.137694	0.615752	-1.80319	0.850153
MA-00210-66	Cluster_3	0.09727	-0.136639	1.1178	-0.0182192	0.726882	-1.78709	0.883009
MA-00213-362	Cluster_3	1.22909	-0.510862	0.118059	-0.0478177	0.810193	-1.59866	0.655445
MA-00268-57	Cluster_3	1.06923	-0.465272	-0.0344523	0.0107721	1.02717	-1.60745	0.697544
MA-00055-206	Cluster_3	0.685084	0.0173477	-0.0614954	0.560765	0.720149	-1.92185	0.865264
MA-00154-1	Cluster_3	0.795704	-0.332445	0.0480961	0.237802	1.02486	-1.77402	0.807106
MA-00055-205	Cluster_3	1.19331	-0.500846	0.636529	0.209498	0.15071	-1.6892	0.64058
MA-00072-153	Cluster_3	1.04305	-0.363584	0.972163	-0.18813	0.197881	-1.66138	0.661465
MA-00120-259	Cluster_3	0.849289	-0.121817	0.257032	0.0745442	0.817965	-1.87701	0.839368
MA-00334-571	Cluster_3	0.646237	-0.0376161	0.427843	0.180695	0.737623	-1.95478	0.893466
MA-00073-275	Cluster_3	0.825477	0.127239	0.600011	-0.161105	0.518298	-1.90992	0.842786
MA-00334-303	Cluster_3	0.700967	-0.118417	0.665422	-0.18613	0.783126	-1.84497	0.845005
MA-00184-374	Cluster_3	0.835435	-0.0108582	0.0478183	0.945968	0.02665	-1.84501	0.742932
MA-00213-257	Cluster_3	0.735729	-0.168231	0.293995	0.705832	0.360347	-1.92767	0.823576
MA-00213-260	Cluster_3	0.412174	0.660491	0.242183	0.643355	0.0219047	-1.98011	0.879612
MA-00326-107	Cluster_3	0.0829833	0.69563	0.316283	0.835885	-0.00452817	-1.92625	0.889254
MA-00073-545	Cluster_3	0.572226	0.64681	0.0214806	0.423223	0.328001	-1.99174	0.895934
MA-00182-346	Cluster_3	0.551095	0.714831	0.291204	0.291204	0.149972	-1.9983	0.890684
MA-00101-628	Cluster_3	0.673841	0.445482	0.516375	0.240448	0.125662	-2.00181	0.869896
MA-00111-10	Cluster_3	0.647339	0.544937	0.553625	0.178973	0.0605225	-1.9854	0.863516
MA-00320-70	Cluster_3	0.595988	0.508227	0.566129	0.2543	0.0743087	-1.99895	0.874881
MA-00120-580	Cluster_3	0.815522	0.533774	0.351232	0.494148	-0.299165	-1.89551	0.763345
MA-00139-143	Cluster_3	0.771796	0.516737	0.299731	0.481107	-0.119572	-1.9498	0.809316
MA-00073-128	Cluster_3	0.657869	-0.777756	0.279875	1.45382	-0.323066	-1.29074	0.446837
MA-00072-98	Cluster_3	0.500339	-0.862219	-0.345952	1.11011	0.933166	-1.33544	0.599687
MA-00184-71	Cluster_3	0.527073	-0.529985	-0.230321	1.10369	0.746146	-1.6166	0.719868
MA-00090-220	Cluster_3	-0.715389	0.798102	0.362904	-0.289669	1.26804	-1.42398	0.886719
MA-00090-502	Cluster_3	-0.308106	0.584603	0.389602	-0.490292	1.35357	-1.52937	0.892622
MA-00073-327	Cluster_3	-0.568437	0.320146	0.848577	-0.661271	1.33724	-1.27625	0.801962
MA-00101-180	Cluster_3	-0.894952	0.234807	1.00169	-0.186524	1.16622	-1.32124	0.836408
MA-00334-8	Cluster_3	-0.689798	0.251319	0.677049	-0.228936	1.40056	-1.41019	0.87426
MA-00182-283	Cluster_3	-0.760959	-0.0683347	0.824205	-0.196014	1.45671	-1.2556	0.807224
MA-00213-258	Cluster_3	-0.819309	0.16813	0.801654	-0.438444	1.45244	-1.16447	0.782013
MA-00120-193	Cluster_3	0.280518	-0.237384	0.451369	-0.411061	1.45641	-1.53985	0.813236
MA-00189-113	Cluster_3	0.370464	-0.332578	0.106858	-0.936481	1.72822	-0.936481	0.552045
MA-00326-140	Cluster_3	0.0530474	-0.0583545	-0.172955	-0.760592	1.87382	-0.934967	0.605471
MA-00210-226	Cluster_3	-0.528014	-0.403972	0.179402	0.0186092	1.82577	-1.0918	0.721372
MA-00153-373	Cluster_3	-0.30115	-0.428106	0.357095	-0.355664	1.81428	-1.08646	0.697335
MA-00213-342	Cluster_3	-0.459979	-0.564529	0.532938	-0.392617	1.79129	-0.907103	0.628451
MA-00268-168	Cluster_3	-0.495077	-0.639603	0.484438	-0.197907	1.78648	-0.938328	0.641117
MA-00182-99	Cluster_3	-0.325472	-0.172599	0.431984	-0.281085	1.67997	-1.3328	0.808496
MA-00162-257	Cluster_3	-0.366816	0.128831	0.128831	-0.341481	1.74422	-1.29358	0.809119
MA-00297-92	Cluster_3	-0.534961	0.246874	0.303367	-0.284444	1.62517	-1.35601	0.850281
MA-00067-26	Cluster_3	-0.621028	0.0639527	-0.0770506	0.183078	1.72036	-1.26931	0.814405
MA-00101-283	Cluster_3	-0.488509	-0.206449	-0.162671	0.223023	1.80747	-1.17286	0.753332
MA-00120-307	Cluster_3	-0.570552	-0.41208	0.566484	0.0707649	1.60781	-1.26242	0.786402
MA-00090-260	Cluster_3	-0.316526	-0.418569	0.25638	0.25638	1.62253	-1.4002	0.817033
MA-00297-265	Cluster_3	-0.303375	-0.179757	0.43023	0.0601999	1.52718	-1.53448	0.87977
MA-00210-245	Cluster_3	-0.58707	1.1793	-0.852399	0.173808	1.16212	-1.07576	0.69862
MA-00120-557	Cluster_3	-0.283165	0.636878	-1.22954	0.41677	1.39644	-0.937387	0.598948
MA-00334-388	Cluster_3	-0.06688	0.847496	-1.03566	0.133198	1.32178	-1.19993	0.699732
MA-00072-158	Cluster_3	0.130445	0.882635	-1.14203	0.737505	0.737505	-1.34606	0.682221
MA-00189-406	Cluster_3	0.0189727	0.314937	-0.744741	1.22135	0.718493	-1.52901	0.756269
MA-00190-89	Cluster_3	-0.197147	0.344811	-0.857593	1.26479	0.807267	-1.36213	0.712074
MA-00162-92	Cluster_3	-0.742349	0.612549	-0.709887	1.0357	1.01507	-1.21108	0.736984
MA-00182-118	Cluster_3	-0.857327	0.730516	-0.775505	0.80351	1.16283	-1.06402	0.702539
MA-00213-478	Cluster_3	-0.739006	0.873358	-0.892264	0.797823	1.04251	-1.08242	0.689884
MA-00101-79	Cluster_3	-0.550063	0.636717	-0.443533	0.904965	0.976185	-1.52427	0.859854
MA-00213-128	Cluster_3	-0.331605	0.727761	-0.536598	0.981013	0.753767	-1.59434	0.84745
MA-00268-78	Cluster_3	-0.225356	0.881654	-0.400312	0.476086	0.960054	-1.69213	0.91195
MA-00323-180	Cluster_3	-0.227957	0.846941	-0.695529	0.365721	1.19171	-1.48089	0.83481
MA-00120-140	Cluster_3	-0.770759	0.591211	0.744726	0.0843185	0.956609	-1.6061	0.939312
MA-00153-223	Cluster_3	-0.969447	0.803451	0.46329	0.14832	1.0179	-1.46352	0.905894
MA-00190-22	Cluster_3	-0.929265	0.850132	0.623483	-0.0131157	0.935161	-1.46639	0.899691
MA-00073-95	Cluster_3	-0.691567	1.01894	0.645061	0.178714	0.513663	-1.66481	0.927343
MA-00101-617	Cluster_3	-0.879935	1.08426	0.541856	0.272965	0.53029	-1.54944	0.897449
MA-00120-190	Cluster_3	-0.551608	1.11343	0.351864	-0.148744	0.845838	-1.61078	0.922443
MA-00213-157	Cluster_3	-0.70578	0.948869	0.330959	-0.0681939	1.0431	-1.54896	0.923704
MA-00139-316	Cluster_3	-1.00697	0.896452	-0.185289	0.470811	1.11896	-1.29396	0.835396
MA-00334-62	Cluster_3	-1.26816	0.979932	-0.0585392	0.637455	0.849513	-1.1402	0.770891
MA-00072-77	Cluster_3	-0.583932	1.12696	-0.255546	0.471679	0.806382	-1.56555	0.889349
MA-00153-106	Cluster_3	-0.890917	1.1254	0.0339352	0.710928	0.49866	-1.47801	0.854601
MA-00182-127	Cluster_3	-0.997925	0.547981	0.189845	-0.105766	1.52265	-1.15679	0.808395
MA-00189-358	Cluster_3	-1.04554	0.807457	0.123402	-0.0643526	1.35827	-1.17924	0.815933
MA-00182-361	Cluster_3	-0.498237	0.713623	-0.527479	0.0506462	1.53207	-1.27062	0.802042
MA-00206-50	Cluster_3	-0.418076	0.533093	-0.139335	-0.0311598	1.53092	-1.47544	0.885314
MA-00213-109	Cluster_3	-0.520033	0.270765	-0.0906551	-0.0699849	1.71478	-1.30487	0.828351
MA-00213-162	Cluster_3	-0.750752	-0.249653	0.109028	0.751595	1.44603	-1.30624	0.804826
MA-00213-302	Cluster_3	-0.518176	-0.0295665	0.00585185	0.598747	1.44983	-1.50668	0.878821
MA-00139-47	Cluster_3	-0.748395	0.187167	-0.303002	0.646663	1.50005	-1.28248	0.810592
MA-00268-164	Cluster_3	-0.578098	0.133792	-0.221655	0.504771	1.55216	-1.39097	0.846631
MA-00184-347	Cluster_3	-0.833555	0.204593	0.1812	0.503062	1.3823	-1.4376	0.886821
MA-00283-1	Cluster_3	-0.867014	0.167648	-0.0436256	0.496108	1.52731	-1.28042	0.829116
MA-00073-444	Cluster_3	-0.500695	0.434282	0.318035	0.523787	1.00596	-1.78136	0.97965
MA-00326-160	Cluster_3	-0.555719	0.301047	0.252652	0.560191	1.14694	-1.70512	0.958887
MA-00189-372	Cluster_3	-0.990681	0.47276	-0.0752805	1.01967	0.939739	-1.36621	0.830425
MA-00320-170	Cluster_3	-0.775552	0.157886	-0.150902	1.15545	1.01918	-1.40607	0.819285
MA-00210-14	Cluster_4	0.813446	0.989102	-0.681104	0.888108	-0.794784	-1.21477	0.220749
MA-00067-219	Cluster_4	1.07197	1.26393	-1.11855	0.170697	-0.763834	-0.624206	0.516479
MA-00120-599	Cluster_4	0.757393	1.48475	-1.02979	0.247608	-0.598949	-0.861016	0.503729
MA-00268-99	Cluster_4	1.02565	1.417	-0.850123	-0.0465864	-0.672214	-0.873727	0.551439
MA-00101-334	Cluster_4	1.19317	0.724814	-1.48163	0.21387	0.221981	-0.872204	0.75081
MA-00162-416	Cluster_4	1.58553	0.693291	-1.2468	-0.394066	-0.10434	-0.533622	0.800618
MA-00090-187	Cluster_4	1.52971	0.869582	-0.954381	-0.506099	-0.0846097	-0.854205	0.80169
MA-00153-629	Cluster_4	1.47319	1.04397	-0.833467	-0.521543	-0.359844	-0.802301	0.732993
MA-00184-211	Cluster_4	0.740005	0.22706	-1.81264	0.740005	-0.47731	0.582878	0.299865
MA-00297-438	Cluster_4	1.33498	-0.45221	-1.33384	0.517328	-0.727525	0.661266	0.195289
MA-00182-130	Cluster_4	1.07783	-0.135941	-0.311948	1.33379	-1.06947	-0.894263	-0.150089
MA-00210-237	Cluster_4	1.71506	-0.51184	-0.692235	0.735229	-0.610745	-0.63547	0.198018
MA-00067-243	Cluster_4	1.66565	-0.640849	-1.01095	0.212928	0.487384	-0.714165	0.573421
MA-00120-593	Cluster_4	1.7282	-0.397463	-0.726949	-0.279682	0.611294	-0.935403	0.699708
MA-00072-66	Cluster_4	1.66308	-0.0174403	-0.978381	-0.172906	0.502677	-0.997026	0.762404
MA-00213-159	Cluster_4	1.66167	-0.162268	-1.1587	0.0388134	0.441277	-0.820788	0.712274
MA-00297-35	Cluster_4	1.58085	-1.15578	-0.149368	-0.673797	0.751097	-0.353002	0.487361
MA-00268-119	Cluster_4	0.956538	-1.07168	-0.276489	0.122351	1.31973	-1.05045	0.414325
MA-00162-210	Cluster_4	1.37711	-0.629802	-0.656224	-0.551122	1.19613	-0.73609	0.735979
MA-00184-226	Cluster_4	1.01019	-0.95377	-0.749887	-0.137674	1.45074	-0.619599	0.594655
MA-00270-204	Cluster_4	1.59781	-0.134663	-0.742526	-0.841099	-0.702264	0.822742	0.427169
MA-00323-17	Cluster_4	1.80087	-0.0876394	-0.59258	-0.937623	-0.59258	0.409548	0.514536
MA-00112-313	Cluster_4	1.21304	-0.649979	-0.767101	-0.949721	-0.112346	1.26611	0.384783
MA-00189-409	Cluster_4	1.35229	-0.0243806	-0.999106	-1.26288	0.201168	0.732908	0.727155
MA-00323-86	Cluster_4	1.53965	-0.311255	-0.832262	-1.21095	0.26326	0.551559	0.699612
MA-00184-168	Cluster_4	1.63669	-0.868727	-1.18696	0.360896	-0.0844411	0.142538	0.360868
MA-00210-45	Cluster_4	1.57225	-1.26058	-0.837181	0.0865124	-0.039593	0.478592	0.247804
MA-00055-247	Cluster_4	1.95473	-0.0332247	-0.774113	-0.682705	-0.184346	-0.280343	0.679425
MA-00303-21	Cluster_4	2.00547	-0.345833	-0.579169	-0.483399	-0.534272	-0.0627941	0.470582
MA-00320-137	Cluster_4	1.84687	-0.8019	-0.345322	-0.879055	-0.0480232	0.227427	0.47236
MA-00189-15	Cluster_4	1.84704	-0.559258	-0.985216	-0.38468	0.318239	-0.236127	0.664422
MA-00182-49	Cluster_4	1.89571	-0.566452	-0.341225	-0.739579	0.317995	-0.566452	0.624632
MA-00334-151	Cluster_4	1.8531	-0.617359	-0.617359	-0.78891	0.374095	-0.203565	0.663699
MA-00090-391	Cluster_4	0.296712	1.10565	-0.895737	-1.21589	1.1153	-0.406043	0.9292
MA-00139-77	Cluster_4	0.195128	1.3758	-0.833162	-1.15849	0.897513	-0.476787	0.885755
MA-00323-141	Cluster_4	0.491701	0.646661	-1.04044	-1.19272	1.33342	-0.238626	0.957528
MA-00112-104	Cluster_4	0.670788	0.793923	-0.891866	-1.35205	1.09412	-0.314916	0.971408
MA-00162-158	Cluster_4	0.659388	0.9244	-1.05774	-1.25605	0.976461	-0.24646	0.977924
MA-00162-286	Cluster_4	0.560391	0.901677	-1.0756	-1.23715	1.06708	-0.216393	0.971029
MA-00184-10	Cluster_4	0.655431	0.681	-0.671439	-1.36576	1.2293	-0.528526	0.948278
MA-00067-20	Cluster_4	0.366729	0.791615	-0.890384	-0.995932	1.41022	-0.682249	0.931409
MA-00090-313	Cluster_4	0.552759	0.810995	-0.970012	-1.09564	1.25899	-0.557086	0.968935
MA-00334-120	Cluster_4	0.615414	1.0201	-1.49653	-0.884822	0.747089	-0.00125167	0.942702
MA-00153-351	Cluster_4	0.923649	0.637254	-1.43277	-0.901194	0.923649	-0.15059	0.982244
MA-00334-475	Cluster_4	0.726518	0.845559	-1.4221	-0.865528	0.961797	-0.246244	0.980201
MA-00210-290	Cluster_4	1.10598	0.395904	-1.20248	-1.1399	0.930889	-0.0903879	0.974664
MA-00073-92	Cluster_4	1.14653	0.792098	-1.21958	-1.05674	0.614347	-0.276656	0.980372
MA-00153-432	Cluster_4	1.01713	0.703455	-1.26192	-1.15713	0.733473	-0.0350185	0.976186
MA-00173-107	Cluster_4	1.14256	0.878771	-0.725826	-1.36637	0.548282	-0.477418	0.945728
MA-00182-226	Cluster_4	0.943994	0.818177	-0.70149	-1.50385	0.763626	-0.320461	0.950494
MA-00268-20	Cluster_4	0.959899	0.973881	-1.14176	-0.919548	0.761201	-0.633676	0.983231
MA-00189-112	Cluster_4	0.732973	1.07181	-1.01336	-1.28085	0.757909	-0.268476	0.967349
MA-00162-163	Cluster_4	0.818272	0.960447	-0.848259	-1.23292	0.900426	-0.597962	0.97508
MA-00173-1	Cluster_4	0.973998	0.989604	-0.87035	-1.22119	0.702333	-0.574398	0.971181
MA-00072-352	Cluster_4	1.35063	0.460068	-0.3624	-0.962458	0.70272	-1.18856	0.847369
MA-00184-424	Cluster_4	1.40951	0.361333	-0.644941	-0.663728	0.748563	-1.21074	0.858931
MA-00055-220	Cluster_4	1.28916	0.718826	-0.932182	-0.684598	0.643205	-1.03441	0.923042
MA-00073-559	Cluster_4	1.3954	0.560227	-0.862968	-1.00935	0.655493	-0.738807	0.949127
MA-00184-167	Cluster_4	0.950134	1.04317	-0.512155	-1.07329	0.665437	-1.07329	0.895514
MA-00189-222	Cluster_4	1.0086	0.898574	-0.652751	-0.978951	0.798462	-1.07393	0.924976
MA-00055-278	Cluster_4	0.949347	0.860249	-0.172674	-1.2624	0.725183	-1.0997	0.84318
MA-00213-651	Cluster_4	1.10576	0.646958	-0.20453	-1.06515	0.774773	-1.25781	0.83195
MA-00090-273	Cluster_4	0.881393	1.05397	-0.0984674	-0.948061	0.506568	-1.39541	0.758058
MA-00112-128	Cluster_4	0.933451	1.14457	-0.192502	-1.00426	0.391446	-1.27271	0.781757
MA-00072-189	Cluster_4	1.15952	1.0979	-0.369939	-0.767718	0.180715	-1.30047	0.771752
MA-00213-112	Cluster_4	1.28436	0.958033	-0.296341	-0.763353	0.137577	-1.32028	0.750742
MA-00055-258	Cluster_4	1.26467	0.835858	-0.335496	-0.941459	0.414016	-1.23759	0.822334
MA-00297-522	Cluster_4	1.11378	0.932625	-0.199096	-0.990952	0.438249	-1.29461	0.795502
MA-00120-374	Cluster_4	0.778217	0.586337	-0.320149	-1.67432	1.00283	-0.372918	0.883107
MA-00268-163	Cluster_4	1.04506	0.456046	-0.385032	-1.56116	0.93506	-0.489974	0.903767
MA-00090-148	Cluster_4	0.635931	0.529106	0.138591	-1.67742	1.02738	-0.653586	0.770172
MA-00184-28	Cluster_4	0.991757	0.704149	0.120764	-1.67798	0.514081	-0.652771	0.767663
MA-00297-237	Cluster_4	0.883334	0.152486	-0.338564	-1.1985	1.37308	-0.87184	0.860783
MA-00101-311	Cluster_4	1.56376	0.0680439	-0.333932	-1.25605	0.634819	-0.676645	0.829251
MA-00189-114	Cluster_4	1.38939	-0.0182342	-0.38246	-1.42513	0.849388	-0.412959	0.849236
MA-00120-456	Cluster_4	0.456418	1.03274	-0.576305	-0.973092	1.13562	-1.07539	0.885421
MA-00213-242	Cluster_4	0.650368	0.885385	-0.600048	-0.826603	1.11674	-1.22584	0.885539
MA-00120-101	Cluster_4	0.639612	0.993521	-0.406346	-0.766106	0.941339	-1.40202	0.822217
MA-00184-113	Cluster_4	0.305371	1.13046	-0.245994	-0.799695	0.999221	-1.38937	0.757817
MA-00073-480	Cluster_4	-0.0682695	0.79206	0.118285	-0.539356	1.2659	-1.56862	0.565885
MA-00153-436	Cluster_4	0.15859	0.704085	0.00839715	-0.797549	1.34893	-1.42245	0.679606
MA-00334-126	Cluster_4	0.123403	0.993711	0.303778	-1.24207	0.993711	-1.17253	0.647699
MA-00090-202	Cluster_4	0.279773	0.79417	0.344441	-1.2432	1.0551	-1.23029	0.656539
MA-00210-312	Cluster_4	0.21865	0.629556	0.352942	-1.17926	1.22202	-1.24391	0.639549
MA-00153-89	Cluster_4	-0.126295	1.63671	-0.553639	-0.67475	0.726067	-1.00809	0.708054
MA-00173-83	Cluster_4	-0.0279619	1.50608	-0.635539	-0.992951	0.890586	-0.740218	0.8025
MA-00182-172	Cluster_4	0.228435	1.05769	-0.685928	-0.398042	1.15982	-1.36198	0.780512
MA-00213-76	Cluster_4	0.183919	0.897303	-0.648944	-0.221614	1.24903	-1.45969	0.729321
MA-00073-256	Cluster_4	-0.350962	1.21707	-0.548859	-0.0432152	1.09888	-1.37292	0.57597
MA-00334-269	Cluster_4	-0.220638	0.944349	-0.544081	-0.170358	1.36183	-1.3711	0.638031
MA-00112-38	Cluster_4	-0.204119	1.02275	-0.385182	-0.88852	1.42565	-0.970575	0.743069
MA-00090-405	Cluster_4	-0.135459	1.22922	-0.10415	-0.955557	1.11128	-1.14533	0.688085
MA-00206-31	Cluster_4	-0.457838	1.15251	-0.0571148	-0.825789	1.26868	-1.08045	0.602555
MA-00268-24	Cluster_4	-0.589044	1.44248	-0.549632	-0.471344	1.09223	-0.92469	0.612547
MA-00073-104	Cluster_4	-0.438483	0.974081	-0.379619	-0.438483	1.46084	-1.17834	0.620928
MA-00334-90	Cluster_4	-0.65497	1.07439	-0.217174	-0.464438	1.37999	-1.1178	0.540604
MA-00120-91	Cluster_4	0.347927	0.259833	-0.540612	0.18761	1.36452	-1.61928	0.594726
MA-00189-379	Cluster_4	-0.0464366	0.16832	-0.590004	0.319009	1.57598	-1.42686	0.515065
MA-00072-102	Cluster_4	0.24127	0.6531	-0.759503	0.290074	1.15938	-1.58433	0.617665
MA-00213-310	Cluster_4	0.247899	0.612938	-0.494548	-0.176946	1.36633	-1.55567	0.686416
MA-00067-244	Cluster_4	0.648758	0.450514	-0.179106	0.100851	0.870191	-1.89121	0.54048
MA-00073-461	Cluster_4	0.355052	0.66918	-0.334786	0.355052	0.827289	-1.87179	0.489154
MA-00112-103	Cluster_4	0.437512	0.205391	-0.1233	-0.216159	1.37445	-1.6779	0.597728
MA-00101-43	Cluster_4	0.214233	0.302281	0.120117	0.0618377	1.16743	-1.8659	0.430174
MA-00182-164	Cluster_4	-0.0284951	0.536582	-0.147551	0.149979	1.25084	-1.76136	0.468805
MA-00067-61	Cluster_4	1.09742	-0.264234	-0.385659	-0.401364	1.28362	-1.32979	0.708611
MA-00120-595	Cluster_4	0.803119	0.136541	-0.408416	-0.463562	1.37193	-1.43961	0.754793
MA-00153-234	Cluster_4	0.58457	0.0581238	-0.485156	-0.700178	1.64646	-1.10382	0.793602
MA-00326-40	Cluster_4	0.859284	0.0949913	-0.944057	-0.497252	1.46734	-0.980309	0.870725
MA-00101-193	Cluster_4	1.33047	-0.131518	-0.626772	-0.0226145	0.880242	-1.42981	0.679663
MA-00120-569	Cluster_4	1.17506	-0.233103	-0.344297	-0.0749704	1.02399	-1.54667	0.618371
MA-00153-606	Cluster_4	1.05034	0.413832	-0.872955	-0.141584	0.967312	-1.41695	0.802501
MA-00320-166	Cluster_4	0.854139	0.121527	-0.728088	0.220007	1.10184	-1.56943	0.653174
MA-00139-306	Cluster_4	0.336333	0.290138	-1.79376	-0.14658	1.24876	0.0651095	0.792015
MA-00184-261	Cluster_4	0.0349405	0.809713	-1.69068	-0.503311	1.07534	0.273997	0.807718
MA-00213-380	Cluster_4	-0.156975	0.525789	-1.73818	-0.137281	1.26508	0.241574	0.704811
MA-00139-8	Cluster_4	0.174453	0.174453	-1.4739	-0.803406	1.32609	0.602312	0.775721
MA-00303-40	Cluster_4	0.233307	0.321163	-1.24259	-1.08933	1.40452	0.372932	0.848517
MA-00101-40	Cluster_4	0.611014	0.332741	-1.32893	-0.751892	1.44548	-0.308416	0.938474
MA-00210-175	Cluster_4	0.354604	0.666154	-1.38003	-0.950964	1.2729	0.0373368	0.927604
MA-00101-563	Cluster_4	-0.716109	0.235874	-0.936127	-0.895907	1.35522	0.957047	0.483598
MA-00184-166	Cluster_4	-0.357402	0.370497	-1.2042	-0.866503	1.48553	0.572081	0.68613
MA-00184-240	Cluster_4	-0.529285	0.377074	-1.21678	-0.774107	1.3889	0.754198	0.603561
MA-00112-57	Cluster_4	-0.615065	0.718852	-1.31935	-0.630324	1.28579	0.560088	0.626806
MA-00334-536	Cluster_4	-0.72209	0.436176	-1.20509	-0.589453	1.44302	0.63744	0.554562
MA-00073-113	Cluster_4	-0.600703	0.542812	-0.697675	-1.00026	1.68902	0.0668052	0.656956
MA-00334-112	Cluster_4	-0.557358	0.774131	-0.907419	-0.854115	1.59214	-0.0473786	0.707873
MA-00153-423	Cluster_4	-0.245988	0.364299	-1.15726	-0.679746	1.73356	-0.0148669	0.755156
MA-00162-97	Cluster_4	-0.22038	0.351435	-1.08589	-0.736238	1.76119	-0.0701189	0.763421
MA-00184-365	Cluster_4	-0.317545	0.555583	-0.914071	-1.14793	1.534	0.289968	0.744843
MA-00184-159	Cluster_4	-0.090188	0.547114	-0.784397	-1.17238	1.63818	-0.138331	0.818822
MA-00090-463	Cluster_4	-0.0232893	0.397527	-1.03187	-1.06296	1.62403	0.0965681	0.822183
MA-00326-68	Cluster_4	-0.0827507	0.637896	-1.0313	-1.06051	1.5485	-0.0118423	0.839297
MA-00090-161	Cluster_4	-0.489548	1.01021	-0.903546	-0.846704	1.46643	-0.236842	0.744057
MA-00213-214	Cluster_4	-0.668655	1.1191	-0.704529	-0.887468	1.39691	-0.255355	0.675629
MA-00073-68	Cluster_4	-0.466848	0.786608	-1.42745	-0.319377	1.42256	0.00450604	0.699455
MA-00090-131	Cluster_4	-0.491005	0.684611	-1.07231	-0.448352	1.67813	-0.351069	0.704362
MA-00055-245	Cluster_4	-0.238016	1.12624	-0.0356406	-1.69424	0.894664	-0.0530085	0.655932
MA-00320-8	Cluster_4	-0.234941	1.06762	-0.526756	-1.47532	1.16227	0.00712299	0.763939
MA-00334-72	Cluster_4	-0.561776	1.55821	-0.271713	-1.14873	0.833733	-0.409718	0.616278
MA-00101-257	Cluster_4	0.175274	1.38176	-0.268627	-1.53417	0.672417	-0.426652	0.781335
MA-00320-81	Cluster_4	-0.0840284	1.2694	-0.26002	-1.44703	0.997035	-0.475354	0.762812
MA-00055-229	Cluster_4	-0.342292	1.26121	-1.53429	-0.342292	0.90452	0.053135	0.716198
MA-00111-7	Cluster_4	-0.272962	1.59948	-1.16001	-0.665205	0.726154	-0.227456	0.747315
MA-00162-337	Cluster_4	0.246677	1.2725	-1.22061	-1.0741	-0.0455824	0.821112	0.659061
MA-00184-377	Cluster_4	0.304084	1.36448	-1.25032	-1.09313	0.164568	0.510311	0.761595
MA-00162-362	Cluster_4	0.0110199	1.09723	-0.849216	-1.47618	0.886946	0.330202	0.809353
MA-00184-575	Cluster_4	-0.108347	0.88297	-0.998958	-1.33999	1.09166	0.472661	0.789958
MA-00184-338	Cluster_4	-0.126834	1.11001	-1.13471	-1.21874	0.543586	0.826684	0.688563
MA-00297-18	Cluster_4	-0.39285	1.25275	-1.09419	-1.05837	0.894746	0.397916	0.720396
MA-00067-165	Cluster_4	0.321046	0.805618	-1.4077	-0.998126	0.164236	1.11493	0.649671
MA-00213-659	Cluster_4	0.397274	0.512327	-1.56518	-0.906658	0.571854	0.990384	0.72971
MA-00090-154	Cluster_4	0.266879	0.74101	-1.39133	-1.09587	1.0124	0.46691	0.866983
MA-00090-436	Cluster_4	0.431882	0.72692	-1.6727	-0.759308	0.860269	0.41294	0.867044
MA-00090-175	Cluster_4	0.745447	0.496892	-1.59618	-0.917063	0.657927	0.612978	0.852432
MA-00190-8	Cluster_4	0.839686	0.585239	-1.65181	-0.821219	0.511684	0.536415	0.854249
MA-00073-355	Cluster_4	0.62981	0.284023	-1.38298	-1.14155	0.735611	0.875087	0.789471
MA-00073-649	Cluster_4	0.634948	0.40293	-1.46853	-1.04576	0.95547	0.52094	0.8806
MA-00095-5	Cluster_4	0.737224	-0.465667	-0.568888	-1.49975	0.737224	1.05985	0.571549
MA-00139-354	Cluster_4	0.549426	-0.449529	-0.878631	-1.26141	0.859092	1.18105	0.573925
MA-00189-259	Cluster_4	1.0814	-0.559355	-0.961271	-1.10148	1.0814	0.459301	0.750735
MA-00055-330	Cluster_4	0.953374	-0.214728	-0.96444	-1.32377	1.05929	0.49027	0.815858
MA-00182-23	Cluster_4	0.79938	-0.0388008	-1.10266	-1.31565	0.967882	0.689851	0.807398
MA-00120-370	Cluster_4	0.221872	0.787701	-0.8132	-1.61892	0.576546	0.845997	0.721985
MA-00162-297	Cluster_4	0.306375	0.450888	-0.288544	-1.8938	0.618494	0.806584	0.636168
MA-00189-351	Cluster_4	0.631498	0.478265	-0.433474	-1.86412	0.639582	0.548247	0.756029
MA-00090-218	Cluster_4	0.71353	0.153436	-0.864354	-1.42063	0.118823	1.2992	0.567632
MA-00153-57	Cluster_4	0.757892	0.356668	-0.849778	-1.40924	-0.111663	1.25612	0.55839
MA-00072-283	Cluster_4	1.03678	-0.0819577	-0.82188	-1.46948	0.359761	0.97677	0.670282
MA-00213-571	Cluster_4	1.073	0.381626	-0.577657	-1.69618	0.12966	0.689551	0.713876
MA-00210-288	Cluster_4	1.4878	0.0824078	-1.09917	-1.02153	0.709085	-0.158588	0.916529
MA-00182-2	Cluster_4	1.28181	0.0990081	-1.31311	-0.587936	1.01572	-0.495497	0.927637
MA-00270-85	Cluster_4	1.33344	0.335508	-1.11072	-0.864059	0.88855	-0.582712	0.9645
MA-00153-391	Cluster_4	0.985371	0.0339898	-1.23176	-1.09972	1.12533	0.18679	0.912195
MA-00072-265	Cluster_4	1.02734	0.226574	-1.44831	-0.921425	0.960444	0.155377	0.931869
MA-00182-241	Cluster_4	0.852589	0.0817372	-1.46356	-0.848274	1.16629	0.211219	0.90126
MA-00139-55	Cluster_4	1.04543	-0.370282	-1.48752	-0.584049	1.04543	0.350991	0.788273
MA-00323-174	Cluster_4	1.15895	0.148994	-1.57171	-0.628655	0.876879	0.0155468	0.909392
MA-00153-616	Cluster_4	1.52394	0.520899	-0.877932	-1.27641	0.0429797	0.0665245	0.839092
MA-00090-377	Cluster_4	1.57497	0.711521	-0.971494	-0.983795	-0.318423	-0.0127778	0.77361
MA-00073-314	Cluster_4	1.65573	0.513075	-0.977083	-1.00757	-0.157177	-0.0269793	0.799358
MA-00334-136	Cluster_4	1.66532	0.441796	-0.97001	-0.987419	-0.30334	0.153658	0.741222
MA-00090-238	Cluster_4	1.52855	0.329425	-1.42487	-0.65053	0.306105	-0.0886837	0.87414
MA-00297-226	Cluster_4	1.43742	0.454643	-1.37322	-0.880745	0.190946	0.170961	0.865995
MA-00090-305	Cluster_4	1.65738	0.479697	-1.20459	-0.741053	-0.0485763	-0.142857	0.823475
MA-00153-291	Cluster_4	1.7003	0.159624	-1.09882	-0.923648	0.0113959	0.151154	0.785555
MA-00210-189	Cluster_4	1.12459	0.60723	-1.49104	-0.867466	0.00147866	0.625199	0.777148
MA-00189-111	Cluster_4	1.06694	0.76781	-1.20204	-1.2611	0.173808	0.454575	0.851889
MA-00334-40	Cluster_4	1.28873	0.796435	-1.17161	-1.12875	-0.0246558	0.23985	0.84349
MA-00101-142	Cluster_4	0.901107	0.728735	-1.73068	-0.627868	0.395806	0.332898	0.859606
MA-00320-140	Cluster_4	1.16098	0.792589	-1.5319	-0.750021	0.338517	-0.0101688	0.915716
MA-00182-324	Cluster_4	1.1269	1.0262	-1.46639	-0.719508	-0.0487083	0.0815013	0.837983
MA-00323-4	Cluster_4	0.951981	1.14587	-1.44124	-0.783026	-0.139771	0.266187	0.795608
MA-00101-462	Cluster_4	0.740727	1.19927	-1.36134	-1.02766	0.262812	0.186201	0.88037
MA-00297-382	Cluster_4	0.847558	1.08222	-1.3645	-1.04491	0.384255	0.0953824	0.919681
MA-00153-313	Cluster_4	1.03775	1.05458	-1.35962	-0.962461	0.184293	0.0454582	0.89912
MA-00213-86	Cluster_4	0.923141	0.932749	-1.52454	-0.891516	0.310642	0.249526	0.890521
MA-00055-217	Cluster_4	1.08918	1.12227	-1.53531	-0.354421	-0.259966	-0.0617514	0.755804
MA-00326-122	Cluster_4	1.29115	0.786238	-1.58763	-0.397236	-0.172981	0.0804513	0.771977
MA-00067-6	Cluster_4	1.1399	0.312866	-1.82543	-0.21603	0.13532	0.453375	0.720856
MA-00112-173	Cluster_4	1.25516	0.624929	-1.70697	-0.206929	-0.179168	0.212987	0.717589
MA-00173-240	Cluster_4	1.33681	0.395656	-1.70877	-0.215037	-0.0940094	0.285356	0.712727
MA-00073-392	Cluster_5	-1.51368	-0.201729	1.38725	0.30629	-0.558954	0.580828	0.677366
MA-00002-4	Cluster_5	-1.57022	-0.615064	1.37874	0.196994	0.181052	0.428501	0.863748
MA-00213-451	Cluster_5	-1.80552	-0.355758	1.06007	0.182783	0.590809	0.32761	0.941292
MA-00120-493	Cluster_5	-1.84954	-0.202944	1.07969	0.316059	0.4968	0.159942	0.92835
MA-00334-18	Cluster_5	-1.86853	-0.173811	1.07204	0.282903	0.42379	0.263601	0.918569
MA-00073-435	Cluster_5	-1.83892	-0.231282	1.04145	0.198929	0.195374	0.634451	0.880671
MA-00009-2	Cluster_5	-1.91013	-0.054277	0.895323	0.0399332	0.425954	0.603192	0.886663
MA-00173-40	Cluster_5	-1.84811	0.0184614	1.19927	0.127603	0.211324	0.291453	0.845906
MA-00153-324	Cluster_5	-1.58054	-0.791041	1.04161	0.809416	0.243462	0.277092	0.925788
MA-00153-149	Cluster_5	-1.81302	-0.398996	0.954257	0.676354	0.382069	0.199333	0.950082
MA-00334-389	Cluster_5	-1.77747	-0.409985	0.907325	0.871697	0.259045	0.149386	0.931544
MA-00073-86	Cluster_5	-1.69072	-0.503633	0.820403	0.608933	-0.142523	0.907544	0.840266
MA-00162-12	Cluster_5	-1.86549	-0.391704	0.810579	0.465153	0.414962	0.566498	0.951282
MA-00090-416	Cluster_5	-1.82108	-0.44273	0.763052	0.725923	0.189633	0.585207	0.92756
MA-00101-578	Cluster_5	-1.91671	-0.240384	0.579143	0.650937	0.263944	0.663067	0.921466
MA-00189-253	Cluster_5	-1.99327	0.496678	0.547532	0.658499	0.0976019	0.192963	0.793269
MA-00206-58	Cluster_5	-1.90952	0.677685	0.677685	0.463218	-0.283563	0.374492	0.673355
MA-00073-522	Cluster_5	-2.01391	0.486813	0.507818	0.192227	0.601037	0.226019	0.835836
MA-00073-470	Cluster_5	-2.02965	0.509727	0.399209	0.367345	0.522659	0.230709	0.832028
MA-00073-262	Cluster_5	-1.97991	0.486905	0.796568	0.133051	0.408067	0.155322	0.812107
MA-00323-189	Cluster_5	-1.94365	0.902368	0.550257	0.246393	0.207568	0.0370667	0.686785
MA-00182-344	Cluster_5	-1.98648	0.163642	0.240883	0.279222	0.7973	0.505429	0.898172
MA-00182-317	Cluster_5	-1.99411	0.394426	0.211816	0.304438	0.809566	0.273864	0.860018
MA-00189-425	Cluster_5	-2.02381	0.28626	0.318501	0.382107	0.654832	0.382107	0.883659
MA-00153-292	Cluster_5	-2.00524	0.314952	0.404191	0.132072	0.44828	0.70574	0.833951
MA-00213-317	Cluster_5	-2.00298	0.548853	0.324313	0.0566933	0.572936	0.500184	0.796079
MA-00120-215	Cluster_5	-2.00046	0.406327	0.253158	0.363269	0.206834	0.770869	0.789234
MA-00184-442	Cluster_5	-1.89349	0.0504544	0.204363	0.586552	0.0398099	1.01231	0.801753
MA-00184-580	Cluster_5	-1.80776	0.293687	0.0209942	-0.136737	0.428591	1.20122	0.714954
MA-00297-268	Cluster_5	-1.8902	0.266602	0.0593385	0.0919749	0.375389	1.09689	0.763011
MA-00189-313	Cluster_5	-1.90462	0.0751574	0.53734	-0.0455028	0.367705	0.969923	0.824826
MA-00317-40	Cluster_5	-1.95242	0.0427371	0.404581	0.247476	0.33684	0.920785	0.85608
MA-00182-148	Cluster_5	-1.88544	-0.0514694	0.19525	0.0741991	0.76796	0.899496	0.877752
MA-00317-31	Cluster_5	-1.86264	-0.0427612	0.110308	0.212871	0.459769	1.12245	0.830824
MA-00323-181	Cluster_5	-1.40444	-0.81458	0.911961	0.146235	-0.06658	1.2274	0.769482
MA-00162-150	Cluster_5	-1.47126	-0.46694	0.619792	-0.181636	0.0168156	1.48322	0.703273
MA-00334-332	Cluster_5	-1.36436	-0.415065	1.00136	-0.509005	-0.0183387	1.30541	0.65006
MA-00182-233	Cluster_5	-1.27605	-1.04333	0.259246	0.532375	0.145227	1.38254	0.770553
MA-00120-274	Cluster_5	-1.28857	-1.07931	0.639744	0.392775	0.0678721	1.26749	0.787638
MA-00297-352	Cluster_5	-1.4753	-0.799909	0.494631	0.552856	-0.0493385	1.27706	0.796514
MA-00067-346	Cluster_5	-1.73145	-0.514083	0.701036	0.0930167	0.422198	1.02929	0.89059
MA-00120-42	Cluster_5	-1.58795	-0.776453	0.647211	0.142814	0.473404	1.10097	0.887996
MA-00334-421	Cluster_5	-1.59248	-0.549905	0.363758	0.0429601	0.357354	1.37831	0.808675
MA-00073-13	Cluster_5	-1.79987	-0.35087	0.474272	0.198537	0.364208	1.11372	0.872594
MA-00334-252	Cluster_5	-1.73092	-0.416385	0.277711	0.165889	0.48131	1.22239	0.857583
MA-00055-65	Cluster_5	-1.34255	-0.978919	0.118282	0.266614	0.594748	1.34182	0.817098
MA-00055-153	Cluster_5	-1.33967	-1.00701	0.0709726	0.356825	0.629455	1.28943	0.828313
MA-00206-42	Cluster_5	-1.46932	-0.886661	0.142544	0.384781	0.586809	1.24185	0.858736
MA-00073-63	Cluster_5	-1.40188	-0.889346	0.190114	0.196825	0.530382	1.3739	0.816132
MA-00090-251	Cluster_5	-1.49274	-0.70991	0.146318	0.112554	0.556847	1.38693	0.814564
MA-00268-48	Cluster_5	-1.50019	-0.690472	0.0825779	0.158983	0.561577	1.38752	0.813447
MA-00073-388	Cluster_5	-1.33322	-0.783412	0.0418917	-0.0424541	0.63199	1.4852	0.757579
MA-00153-571	Cluster_5	-1.45259	-0.644978	0.14399	-0.0211143	0.485803	1.48889	0.768781
MA-00182-86	Cluster_5	-1.34221	-0.699502	0.0508932	-0.0443968	0.454788	1.58043	0.723371
MA-00173-196	Cluster_5	-1.07329	-0.357487	0.210827	-0.881412	0.462858	1.6385	0.510993
MA-00101-358	Cluster_5	-1.16336	-0.791551	0.353207	-0.559888	0.730402	1.43119	0.690891
MA-00189-261	Cluster_5	-1.16876	-0.914928	0.418391	-0.361626	0.546101	1.48083	0.708868
MA-00162-339	Cluster_5	-1.26437	-0.631125	0.866718	-0.696613	0.489816	1.23558	0.69478
MA-00184-577	Cluster_5	-1.21155	-0.725764	0.570454	-0.684035	0.792012	1.25889	0.711887
MA-00326-73	Cluster_5	-0.840864	-0.780527	0.696154	-1.05386	0.734534	1.24456	0.551153
MA-00067-170	Cluster_5	-0.930801	-0.408138	0.482898	-1.23414	0.93042	1.15976	0.518511
MA-00139-224	Cluster_5	-0.702514	-0.661045	0.457423	-1.24015	0.975689	1.1706	0.477837
MA-00184-540	Cluster_5	-0.973092	-0.234504	0.711864	-1.33628	0.798613	1.0334	0.494558
MA-00073-590	Cluster_5	-1.01497	-0.097282	0.913427	-1.27396	0.278953	1.19383	0.435993
MA-00323-45	Cluster_5	-1.29495	0.0811608	0.567751	-1.11693	0.571145	1.19182	0.540329
MA-00090-508	Cluster_5	-1.75743	-0.151482	0.439882	-0.254961	0.593724	1.13026	0.81736
MA-00153-526	Cluster_5	-1.67245	-0.301636	0.418045	-0.264055	0.585171	1.23492	0.808047
MA-00139-119	Cluster_5	-1.67792	-0.107016	0.122762	-0.28493	0.672484	1.27462	0.76541
MA-00139-254	Cluster_5	-1.77024	-0.133157	0.235475	-0.182687	0.771478	1.07913	0.833503
MA-00162-398	Cluster_5	-1.63503	-0.31465	0.396869	-0.400299	0.94052	1.01259	0.831185
MA-00213-148	Cluster_5	-1.52991	-0.455374	0.525667	-0.420066	0.598805	1.28088	0.778195
MA-00153-665	Cluster_5	-1.5746	0.0769573	0.291372	-0.318981	-0.000550628	1.5258	0.612333
MA-00018-2	Cluster_5	-1.49712	0.388297	0.369465	-0.863444	0.33165	1.27115	0.537083
MA-00189-260	Cluster_5	-1.65571	0.334613	0.281321	-0.674635	0.589993	1.12441	0.64987
MA-00067-155	Cluster_5	-1.2811	-0.149071	1.31828	-0.502543	-0.453506	1.06794	0.532509
MA-00139-389	Cluster_5	-1.01848	-0.077802	0.848652	-0.988072	-0.247208	1.48291	0.380213
MA-00334-97	Cluster_5	-1.36105	0.446771	0.832112	-0.822686	-0.312204	1.21706	0.421356
MA-00072-331	Cluster_5	-1.50444	-0.24173	1.38307	-0.569606	0.411897	0.5208	0.749854
MA-00047-1	Cluster_5	-1.55692	-0.396763	1.33697	-0.30728	0.227684	0.696301	0.789433
MA-00334-488	Cluster_5	-1.62546	-0.109013	1.30589	-0.37596	0.105922	0.698628	0.741744
MA-00162-25	Cluster_5	-1.73522	0.0606815	0.779073	-0.4606	0.326786	1.02928	0.743642
MA-00153-500	Cluster_5	-1.54885	-0.0295382	1.12484	-0.584413	0.0421774	0.995786	0.663499
MA-00270-177	Cluster_5	-1.49592	0.166985	1.14142	-0.864213	0.269392	0.782341	0.618626
MA-00297-139	Cluster_5	0.00278233	-1.91359	0.675792	-0.0559825	0.495477	0.795518	0.454816
MA-00120-298	Cluster_5	-0.337867	-1.88723	0.630734	0.31311	0.702112	0.579137	0.63308
MA-00189-415	Cluster_5	-0.489903	-1.78071	0.881851	0.149717	0.722909	0.516135	0.682423
MA-00213-637	Cluster_5	-0.16491	-1.8241	0.639372	0.194723	1.09312	0.0617984	0.595731
MA-00067-349	Cluster_5	-0.0839206	-1.96516	0.303915	0.498326	0.704319	0.542524	0.537321
MA-00055-109	Cluster_5	-0.335195	-1.8139	0.0125429	0.588464	0.936345	0.611741	0.626681
MA-00213-131	Cluster_5	-0.296207	-1.75622	-0.0758789	0.39216	1.15205	0.584095	0.610089
MA-00320-193	Cluster_5	-0.996445	-1.30098	0.833228	0.536969	1.13521	-0.207984	0.870713
MA-00165-8	Cluster_5	-0.759256	-1.49765	0.688781	0.636606	1.12418	-0.192666	0.808014
MA-00334-166	Cluster_5	-0.93236	-1.42412	0.744268	0.660041	1.05041	-0.0982384	0.859084
MA-00120-192	Cluster_5	-0.985245	-1.41488	0.800509	0.446282	1.08771	0.0656201	0.873261
MA-00182-264	Cluster_5	-0.938711	-1.47905	0.78528	0.438513	1.04947	0.144507	0.860134
MA-00213-553	Cluster_5	-1.19898	-1.26226	0.834437	0.41862	1.03291	0.175275	0.923779
MA-00213-9	Cluster_5	-1.14105	-1.31396	0.654189	0.654189	1.05197	0.0946625	0.91613
MA-00111-14	Cluster_5	-0.82149	-1.36806	0.52121	1.33851	0.574731	-0.244897	0.772305
MA-00184-151	Cluster_5	-0.842831	-1.37314	0.92728	1.05288	0.569518	-0.333705	0.788828
MA-00101-344	Cluster_5	-0.865878	-1.17249	1.21968	0.854843	0.554858	-0.591008	0.765225
MA-00334-11	Cluster_5	-0.677229	-1.40819	1.17572	0.7088	0.67205	-0.47115	0.736349
MA-00268-105	Cluster_5	-0.862137	-1.41693	1.06594	0.973631	-0.14117	0.38067	0.717018
MA-00270-78	Cluster_5	-1.11505	-1.22193	1.03087	1.06739	-0.00914261	0.247867	0.802711
MA-00073-338	Cluster_5	-0.425035	-1.69682	1.03716	0.919932	0.0343252	0.130435	0.611492
MA-00326-101	Cluster_5	-0.488642	-1.6435	0.819612	0.99013	-0.260719	0.583122	0.579686
MA-00139-351	Cluster_5	-0.0782475	-1.78219	0.330853	1.08065	-0.244375	0.693317	0.418144
MA-00162-242	Cluster_5	-0.64187	-1.37055	0.0791728	1.61668	0.0176526	0.298909	0.618941
MA-00067-282	Cluster_5	-1.58577	-0.344308	-0.446734	0.367788	1.08775	0.921275	0.830966
MA-00055-93	Cluster_5	-1.53814	-0.486307	-0.459785	0.577897	1.08583	0.820512	0.850426
MA-00139-295	Cluster_5	-1.5028	-0.222183	-0.684208	0.363924	1.02964	1.01563	0.752472
MA-00270-206	Cluster_5	-1.43447	-0.519291	-0.612038	0.596697	0.943924	1.02518	0.788366
MA-00072-257	Cluster_5	-1.46728	-0.720752	-0.283017	0.460252	0.921725	1.08908	0.848049
MA-00067-191	Cluster_5	-1.51784	-0.742464	-0.148476	0.451592	1.0211	0.936095	0.893043
MA-00320-43	Cluster_5	-1.49679	-0.701211	-0.258891	0.528989	1.14095	0.786954	0.890331
MA-00189-323	Cluster_5	-1.31318	-0.775943	-0.475213	0.513807	1.22688	0.82365	0.827109
MA-00213-332	Cluster_5	-1.32476	-0.780129	-0.437823	0.483305	1.24251	0.816899	0.834953
MA-00072-343	Cluster_5	-1.41024	-0.477766	-0.5101	0.171191	1.19684	1.03007	0.782981
MA-00162-45	Cluster_5	-1.22928	-0.731795	-0.449059	0.0692823	1.23009	1.11076	0.75927
MA-00153-718	Cluster_5	-1.3164	-0.541906	-0.300369	-0.217462	1.10775	1.26838	0.734548
MA-00153-141	Cluster_5	-1.43564	-0.608445	-0.2854	0.104901	1.08154	1.14304	0.812499
MA-00334-239	Cluster_5	-1.379	-0.598093	-0.219178	-0.108911	1.26174	1.04344	0.801776
MA-00326-159	Cluster_5	-1.39591	-0.802899	-0.142595	0.190357	0.939991	1.21105	0.828835
MA-00072-25	Cluster_5	-1.40755	-0.890966	0.0564059	0.160351	0.919962	1.16179	0.85793
MA-00326-150	Cluster_5	-1.41267	-0.88964	-0.0558988	0.312522	0.92363	1.12206	0.86272
MA-00210-67	Cluster_5	-1.2752	-0.749607	-0.289303	0.0327284	0.890844	1.39054	0.745125
MA-00268-159	Cluster_5	-1.37179	-0.826025	-0.0202802	0.0664113	0.834813	1.31687	0.809866
MA-00055-29	Cluster_5	-1.55048	-0.51385	-0.253985	0.285871	0.770936	1.26151	0.814478
MA-00073-302	Cluster_5	-1.56671	-0.636014	-0.0557397	0.254044	0.822718	1.1817	0.860756
MA-00101-30	Cluster_5	-1.5183	-0.59419	-0.188709	0.189027	0.915127	1.19704	0.832985
MA-00120-484	Cluster_5	-1.59655	-0.417771	-0.134471	0.0460005	0.900697	1.2021	0.824201
MA-00334-382	Cluster_5	-1.57486	-0.734554	0.0824877	0.374694	0.683547	1.16868	0.880779
MA-00120-36	Cluster_5	-1.6164	-0.617408	-0.109598	0.486644	0.799097	1.05767	0.885491
MA-00189-403	Cluster_5	-1.63516	-0.642154	-0.0216687	0.452931	0.876489	0.96956	0.910955
MA-00055-196	Cluster_5	-1.53269	-0.942356	0.305408	0.467379	0.817433	0.884824	0.939599
MA-00090-252	Cluster_5	-1.4768	-1.03986	0.409301	0.465045	0.76926	0.873049	0.935554
MA-00162-165	Cluster_5	-1.44834	-1.06627	0.330612	0.531497	0.762268	0.890238	0.927376
MA-00334-45	Cluster_5	-1.616	-0.855254	0.49833	0.521447	0.521447	0.930026	0.934489
MA-00139-342	Cluster_5	-1.56706	-0.905059	0.455963	0.408359	0.633606	0.974197	0.928659
MA-00334-113	Cluster_5	-1.48594	-0.999683	0.51073	0.322673	0.648963	1.00325	0.913739
MA-00125-1	Cluster_5	-1.54058	-0.834594	0.48339	0.0655382	0.802389	1.02386	0.906732
MA-00334-179	Cluster_5	-1.61644	-0.720244	0.355848	0.130037	0.847587	1.00321	0.917705
MA-00153-466	Cluster_5	-1.53671	-0.867459	0.362641	0.239306	0.709732	1.09249	0.902684
MA-00297-131	Cluster_5	-1.62315	-0.716376	0.400997	0.213084	0.582196	1.14325	0.893714
MA-00182-48	Cluster_5	-1.48568	-0.978805	0.600824	0.162837	0.870171	0.830655	0.933813
MA-00090-483	Cluster_5	-1.57849	-0.832618	0.718433	0.108986	0.663238	0.920447	0.921375
MA-00297-457	Cluster_5	-1.56326	-0.843691	0.721259	0.0749331	0.702166	0.908592	0.920358
MA-00120-343	Cluster_5	-1.582	-0.863445	0.591127	0.23889	0.665549	0.949882	0.928898
MA-00139-307	Cluster_5	-1.66997	-0.725563	0.647767	0.198424	0.661589	0.887749	0.93912
MA-00153-613	Cluster_5	-1.78041	-0.506216	0.340494	0.387309	0.995042	0.563777	0.978055
MA-00297-281	Cluster_5	-1.70734	-0.621278	0.219026	0.451034	1.01926	0.639301	0.969519
MA-00334-302	Cluster_5	-1.70194	-0.571234	0.146071	0.387041	1.08458	0.655484	0.957807
MA-00323-8	Cluster_5	-1.68616	-0.567444	0.134859	0.266708	1.04957	0.802473	0.937933
MA-00184-379	Cluster_5	-1.6291	-0.736017	0.301202	0.288982	1.05315	0.721783	0.958728
MA-00334-150	Cluster_5	-1.65304	-0.670494	0.208891	0.317106	1.06924	0.728298	0.954175
MA-00153-521	Cluster_5	-1.58173	-0.781718	0.480322	0.202183	1.15881	0.522134	0.967748
MA-00297-21	Cluster_5	-1.59088	-0.813432	0.565202	0.156253	0.995608	0.687253	0.958753
MA-00268-81	Cluster_5	-1.4876	-0.841849	0.174012	0.260523	1.25145	0.643464	0.937338
MA-00189-476	Cluster_5	-1.56006	-0.895256	0.420524	0.375383	1.017	0.642414	0.968997
MA-00213-427	Cluster_5	-1.52156	-0.9413	0.344913	0.4098	1.01693	0.691217	0.959472
MA-00101-219	Cluster_5	-1.53827	-0.826109	0.063352	0.431877	0.851231	1.01792	0.907032
MA-00153-662	Cluster_5	-1.48697	-0.885697	0.00851362	0.495912	0.852586	1.01566	0.898294
MA-00334-546	Cluster_5	-1.462	-0.954358	0.148737	0.377872	0.970064	0.919685	0.917528
MA-00072-113	Cluster_5	-1.42366	-0.962058	0.041282	0.403976	0.975862	0.964594	0.899193
MA-00334-426	Cluster_5	-1.4006	-1.01318	0.0946239	0.400218	0.932093	0.986845	0.896952
MA-00073-322	Cluster_5	-1.45127	-0.968753	0.288783	0.224856	0.999061	0.907327	0.918829
MA-00213-541	Cluster_5	-1.54446	-0.862802	0.149137	0.438343	0.905548	0.914232	0.929138
MA-00101-51	Cluster_5	-1.53684	-0.876465	0.225741	0.344012	0.946932	0.896624	0.932825
MA-00189-507	Cluster_5	-1.56464	-0.824573	0.1939	0.342889	0.903219	0.949209	0.926629
MA-00184-568	Cluster_5	-1.46446	-1.03005	0.255579	0.555249	0.882909	0.800765	0.939365
MA-00334-355	Cluster_5	-1.51834	-0.966444	0.282248	0.538621	0.889091	0.774828	0.950586
MA-00101-44	Cluster_5	-1.50309	-0.98272	0.213609	0.682917	0.800492	0.788792	0.94091
MA-00184-569	Cluster_5	-1.51227	-0.935655	0.144175	0.591484	0.833771	0.878499	0.929926
MA-00210-262	Cluster_5	-1.51425	-0.931579	0.142107	0.586275	0.843492	0.873959	0.930751
MA-00073-381	Cluster_5	-1.57577	-0.895673	0.292747	0.549648	0.814525	0.814525	0.952243
MA-00334-124	Cluster_5	-1.60557	-0.834297	0.276839	0.481898	0.886047	0.79508	0.95669
MA-00055-335	Cluster_5	-1.56559	-0.865994	0.169851	0.559749	0.916035	0.785945	0.948559
MA-00120-35	Cluster_5	-1.58984	-0.837117	0.156716	0.671298	0.894648	0.704298	0.956431
MA-00162-131	Cluster_5	-1.59447	-0.845539	0.213054	0.624623	0.909428	0.692906	0.962356
MA-00073-127	Cluster_5	-1.70657	-0.673187	0.229286	0.557119	0.829087	0.764264	0.961732
MA-00101-120	Cluster_5	-1.67977	-0.717608	0.236803	0.536245	0.828978	0.795349	0.95836
MA-00153-388	Cluster_5	-1.6921	-0.724849	0.3523	0.47941	0.814623	0.770613	0.966523
MA-00090-181	Cluster_5	-1.68981	-0.726036	0.290203	0.621507	0.840694	0.663442	0.974266
MA-00073-159	Cluster_5	-1.66493	-0.75315	0.27891	0.543086	0.882543	0.713544	0.969003
MA-00270-25	Cluster_5	-1.66434	-0.762086	0.261105	0.612228	0.784883	0.768212	0.96112
MA-00326-21	Cluster_5	-1.62103	-0.80305	0.197154	0.592639	0.847554	0.786729	0.954114
MA-00067-367	Cluster_5	-1.68687	-0.674536	0.134752	0.604058	0.811299	0.811299	0.948786
MA-00153-309	Cluster_5	-1.69122	-0.659495	0.126438	0.608607	0.726477	0.889197	0.936601
MA-00055-186	Cluster_5	-1.704	-0.631976	0.132628	0.589714	0.928702	0.684936	0.961827
MA-00112-24	Cluster_5	-1.71157	-0.601622	0.0803941	0.589565	0.868539	0.774697	0.948173
MA-00090-256	Cluster_5	-1.63019	-0.717386	0.140811	0.417781	0.765566	1.02342	0.916708
MA-00067-368	Cluster_5	-1.60367	-0.78506	0.135147	0.500643	0.818969	0.933972	0.93038
MA-00334-193	Cluster_5	-1.60747	-0.803302	0.199693	0.503968	0.754106	0.953003	0.931249
MA-00334-294	Cluster_5	-1.63907	-0.756983	0.203895	0.487483	0.788048	0.916625	0.938906
MA-00297-377	Cluster_5	-1.6768	-0.687429	0.240466	0.397989	0.935055	0.790719	0.956685
MA-00101-267	Cluster_5	-1.68415	-0.65104	0.164819	0.415346	0.872401	0.882624	0.94113
MA-00153-353	Cluster_5	-1.67059	-0.672016	0.195716	0.368048	0.860963	0.917879	0.937076
MA-00303-50	Cluster_5	-1.60321	-0.732409	0.113938	0.362457	1.03102	0.828206	0.93761
MA-00090-466	Cluster_5	-1.63409	-0.733596	0.123537	0.498801	0.91954	0.82581	0.945109
MA-00118-1	Cluster_5	-1.67578	-0.628795	0.0804969	0.43586	0.917247	0.87097	0.93538
MA-00101-84	Cluster_5	-1.6102	-0.716747	-0.0399407	0.815148	0.884342	0.667395	0.937648
MA-00139-358	Cluster_5	-1.52452	-0.855599	-0.017961	0.797446	0.91548	0.685155	0.93333
MA-00213-419	Cluster_5	-1.60702	-0.843871	0.244999	0.73872	0.841597	0.625576	0.967638
MA-00090-259	Cluster_5	-1.6735	-0.714006	0.160216	0.72104	0.822566	0.683681	0.961246
MA-00297-149	Cluster_5	-1.63302	-0.742835	0.0861733	0.698808	0.89607	0.694801	0.953715
MA-00106-1	Cluster_5	-1.59157	-0.793592	0.136335	0.734428	1.01452	0.499885	0.967234
MA-00320-54	Cluster_5	-1.62583	-0.761788	0.217799	0.766822	0.981404	0.421596	0.978049
MA-00090-189	Cluster_5	-1.57553	-0.758251	0.181938	0.727577	1.13994	0.284328	0.972923
MA-00213-60	Cluster_5	-1.63164	-0.730517	0.270049	0.728892	1.04951	0.313703	0.984284
MA-00213-436	Cluster_5	-1.71216	-0.558714	0.0901256	0.615809	1.05124	0.513696	0.966288
MA-00182-194	Cluster_5	-1.6949	-0.672387	0.30644	0.706541	0.964418	0.389885	0.988771
MA-00213-534	Cluster_5	-1.70138	-0.639695	0.265814	0.686116	1.00264	0.386502	0.986355
MA-00210-196	Cluster_5	-1.67771	-0.674815	0.288551	0.480526	1.07643	0.507017	0.981228
MA-00213-450	Cluster_5	-1.66619	-0.737629	0.31693	0.537923	0.986925	0.562042	0.982165
MA-00023-32	Cluster_5	-1.72814	-0.644343	0.512095	0.288831	0.880112	0.691444	0.97256
MA-00090-427	Cluster_5	-1.7812	-0.580741	0.504612	0.437121	0.844029	0.576178	0.986336
MA-00067-50	Cluster_5	-1.62516	-0.837792	0.416611	0.517418	0.917548	0.611375	0.980389
MA-00162-110	Cluster_5	-1.64202	-0.833118	0.476552	0.547353	0.848017	0.603212	0.983047
MA-00132-1	Cluster_5	-1.60788	-0.903548	0.546878	0.570225	0.728933	0.665391	0.973037
MA-00055-290	Cluster_5	-1.6242	-0.843844	0.347442	0.572158	0.812772	0.735674	0.966717
MA-00213-12	Cluster_5	-1.61926	-0.870596	0.411044	0.614075	0.757831	0.706904	0.96934
MA-00139-392	Cluster_5	-1.63607	-0.849517	0.456431	0.566392	0.695051	0.76771	0.963951
MA-00184-197	Cluster_5	-1.66763	-0.794191	0.391858	0.629668	0.69764	0.742654	0.966589
MA-00112-58	Cluster_5	-1.75427	-0.598427	0.344686	0.446618	0.897231	0.664164	0.976085
MA-00072-205	Cluster_5	-1.76875	-0.575287	0.301582	0.490985	0.825827	0.725643	0.968489
MA-00334-331	Cluster_5	-1.74076	-0.61708	0.263795	0.507923	0.834912	0.75121	0.964855
MA-00090-160	Cluster_5	-1.81438	-0.515583	0.419559	0.484537	0.799042	0.626828	0.979373
MA-00326-56	Cluster_5	-1.79048	-0.546657	0.349955	0.496278	0.83258	0.658325	0.976178
MA-00297-232	Cluster_5	-1.80897	-0.526203	0.415915	0.565959	0.82107	0.532233	0.986957
MA-00120-268	Cluster_5	-1.81226	-0.525339	0.36544	0.638358	0.734685	0.599113	0.978385
MA-00162-259	Cluster_5	-1.83535	-0.477674	0.369499	0.612094	0.719341	0.612094	0.975432
MA-00111-46	Cluster_5	-1.80536	-0.530687	0.377004	0.775276	0.679093	0.504673	0.978927
MA-00162-56	Cluster_5	-1.7328	-0.59895	0.232633	0.850032	0.826903	0.422178	0.977101
MA-00297-443	Cluster_5	-1.78306	-0.506431	0.171782	0.729572	0.833662	0.554477	0.969422
MA-00101-364	Cluster_5	-1.73675	-0.671258	0.476862	0.625096	0.829192	0.476862	0.993571
MA-00182-347	Cluster_5	-1.70342	-0.716501	0.439199	0.615858	0.884128	0.480741	0.992681
MA-00320-46	Cluster_5	-1.71388	-0.704402	0.424606	0.575627	0.866107	0.551945	0.988813
MA-00182-204	Cluster_5	-1.75973	-0.626763	0.371324	0.623851	0.783887	0.607429	0.981895
MA-00210-134	Cluster_5	-1.70674	-0.730002	0.399418	0.643987	0.764457	0.62888	0.980353
MA-00210-141	Cluster_5	-1.74493	-0.660966	0.524147	0.729961	0.729961	0.421824	0.991872
MA-00112-206	Cluster_5	-1.71319	-0.718504	0.447893	0.7806	0.688078	0.515121	0.982779
MA-00153-474	Cluster_5	-1.67557	-0.76104	0.379937	0.791101	0.778105	0.487472	0.983516
MA-00334-402	Cluster_5	-1.76045	-0.526619	0.258688	0.63373	0.395286	0.999361	0.907191
MA-00073-434	Cluster_5	-1.82022	-0.321915	0.0247944	0.465447	0.853703	0.798189	0.92662
MA-00162-41	Cluster_5	-1.79605	-0.319838	0.0944033	0.270328	0.707281	1.04388	0.889784
MA-00101-420	Cluster_5	-1.7321	-0.457788	0.00571183	0.387228	0.784966	1.01198	0.901458
MA-00162-57	Cluster_5	-1.79546	-0.307628	-0.0510439	0.473047	0.695158	0.985929	0.889362
MA-00090-13	Cluster_5	-1.75782	-0.487769	0.122503	0.387055	0.882363	0.853672	0.937218
MA-00120-530	Cluster_5	-1.79202	-0.48874	0.236823	0.421855	0.820355	0.801727	0.952585
MA-00184-399	Cluster_5	-1.76302	-0.52968	0.256235	0.349185	0.852742	0.834536	0.949333
MA-00101-560	Cluster_5	-1.77641	-0.495842	0.303069	0.278625	0.850637	0.839916	0.946667
MA-00297-95	Cluster_5	-1.76765	-0.51851	0.329472	0.267773	0.83703	0.851881	0.946594
MA-00073-671	Cluster_5	-1.71496	-0.534298	0.230432	0.183528	0.882239	0.953057	0.922605
MA-00189-493	Cluster_5	-1.69794	-0.573257	0.145738	0.297474	0.851173	0.97681	0.920845
MA-00090-296	Cluster_5	-1.69735	-0.719434	0.362038	0.515151	0.670348	0.869249	0.951967
MA-00073-64	Cluster_5	-1.67493	-0.728794	0.290741	0.48395	0.719994	0.909037	0.944589
MA-00297-272	Cluster_5	-1.65567	-0.751821	0.331595	0.432948	0.669061	0.973892	0.933961
MA-00184-390	Cluster_5	-1.72482	-0.587186	0.325957	0.271515	0.733903	0.980629	0.928912
MA-00334-95	Cluster_5	-1.66453	-0.688595	0.268041	0.334911	0.734377	1.0158	0.923944
MA-00162-88	Cluster_5	-1.93516	-0.168738	0.48809	0.274935	0.587074	0.753798	0.927422
MA-00213-370	Cluster_5	-1.87895	-0.273403	0.34602	0.26811	0.668771	0.86945	0.925279
MA-00213-580	Cluster_5	-1.78315	-0.366504	0.485311	-0.0373723	0.826531	0.87519	0.913942
MA-00073-646	Cluster_5	-1.84202	-0.335402	0.423271	0.161582	0.693719	0.898854	0.923329
MA-00153-668	Cluster_5	-1.81147	-0.406401	0.517344	0.11482	0.705194	0.88051	0.928724
MA-00073-10	Cluster_5	-1.81758	-0.459916	0.204239	0.609312	0.719378	0.744571	0.954344
MA-00101-542	Cluster_5	-1.88273	-0.328563	0.248991	0.688859	0.636724	0.636724	0.953429
MA-00067-190	Cluster_5	-1.87217	-0.263289	0.133773	0.533154	0.884668	0.583858	0.951796
MA-00120-108	Cluster_5	-1.91403	-0.147534	0.112011	0.605659	0.799078	0.544817	0.939392
MA-00120-323	Cluster_5	-1.94078	-0.128041	0.281521	0.397627	0.778518	0.611157	0.941408
MA-00270-119	Cluster_5	-1.93238	-0.156982	0.256351	0.534956	0.802133	0.495925	0.953563
MA-00270-120	Cluster_5	-1.93177	-0.201433	0.326797	0.491349	0.743448	0.571613	0.955686
MA-00189-363	Cluster_5	-1.91148	-0.270619	0.468361	0.59414	0.751998	0.367604	0.977023
MA-00213-221	Cluster_5	-1.89874	-0.299282	0.389197	0.586133	0.788393	0.434301	0.976337
MA-00072-215	Cluster_5	-1.85468	-0.341875	0.549506	0.315079	0.944342	0.387632	0.979637
MA-00334-75	Cluster_5	-1.85513	-0.400898	0.641802	0.417304	0.816899	0.380018	0.986704
MA-00182-205	Cluster_5	-1.89725	-0.334683	0.490498	0.426577	0.68438	0.630477	0.965198
MA-00326-109	Cluster_5	-1.84783	-0.42682	0.506718	0.352285	0.808895	0.606757	0.974776
MA-00055-216	Cluster_5	-1.8112	-0.555171	0.635937	0.589372	0.635937	0.505124	0.984916
MA-00213-71	Cluster_5	-1.8195	-0.526663	0.504579	0.504579	0.601188	0.735816	0.964718
MA-00112-279	Cluster_5	-1.1279	-1.19329	0.162325	0.147333	1.34687	0.664659	0.862889
MA-00184-573	Cluster_5	-1.10768	-1.07178	-0.115375	0.0855688	1.39034	0.818935	0.816356
MA-00120-26	Cluster_5	-1.34765	-0.873225	0.00240637	0.0786759	1.32068	0.819109	0.87364
MA-00162-46	Cluster_5	-1.27315	-0.869481	-0.148417	0.144679	1.44512	0.701248	0.853801
MA-00320-179	Cluster_5	-0.692786	-1.42383	-0.0694537	0.0229681	1.35348	0.809624	0.709884
MA-00334-351	Cluster_5	-0.937186	-1.03239	-0.21158	-0.184785	1.48139	0.884551	0.729416
MA-00320-213	Cluster_5	-1.12435	-1.12435	-0.118188	0.499428	0.451776	1.41569	0.738172
MA-00334-290	Cluster_5	-0.808043	-1.41805	-0.194976	0.49978	0.642278	1.27901	0.685698
MA-00090-43	Cluster_5	-1.03546	-1.18974	-0.297314	0.574876	0.660148	1.2875	0.734916
MA-00189-506	Cluster_5	-0.985034	-1.23313	-0.283148	0.414592	0.843538	1.24318	0.73707
MA-00073-156	Cluster_5	-1.20681	-1.08951	-0.176993	0.389358	1.07539	1.00856	0.834083
MA-00101-622	Cluster_5	-1.22382	-1.02107	-0.230187	0.364084	1.20716	0.903829	0.840198
MA-00153-479	Cluster_5	-1.16591	-1.2386	0.0264407	0.409175	0.977084	0.991815	0.846849
MA-00055-34	Cluster_5	-0.966338	-1.32799	-0.178545	0.431277	1.0393	1.0023	0.780006
MA-00055-167	Cluster_5	-1.06245	-1.24066	-0.146779	0.374418	1.1284	0.947075	0.812129
MA-00323-196	Cluster_5	-1.02112	-1.29316	-0.153853	0.472378	1.15072	0.845029	0.813969
MA-00023-14	Cluster_5	-1.29286	-1.00692	-0.194249	0.558784	0.753053	1.18219	0.821435
MA-00112-270	Cluster_5	-1.42623	-0.932429	-0.115789	0.692508	0.802006	0.979931	0.880745
MA-00162-40	Cluster_5	-1.27417	-1.11945	0.0922904	0.361933	0.742573	1.19683	0.839129
MA-00073-342	Cluster_5	-1.30747	-1.10576	-0.0120636	0.546966	0.892202	0.986132	0.874256
MA-00073-664	Cluster_5	-1.41521	-1.04698	0.17904	0.488264	0.798093	0.996795	0.902776
MA-00297-22	Cluster_5	-1.3664	-1.06457	0.117645	0.427914	0.830151	1.05525	0.882898
MA-00073-373	Cluster_5	-1.19371	-1.29915	0.907091	0.156525	0.811022	0.61822	0.88789
MA-00139-262	Cluster_5	-1.44474	-1.11051	0.677801	0.465274	0.649147	0.763027	0.937496
MA-00297-221	Cluster_5	-1.51029	-1.02925	0.804918	0.598491	0.631934	0.504205	0.963067
MA-00112-83	Cluster_5	-1.29107	-1.11112	0.62725	0.0140627	0.602466	1.15842	0.838332
MA-00073-433	Cluster_5	-1.25532	-1.22927	0.575562	0.196024	0.661358	1.05165	0.861697
MA-00139-117	Cluster_5	-1.17923	-1.29366	0.380751	0.262537	0.759473	1.07013	0.847612
MA-00320-125	Cluster_5	-1.08334	-1.32019	0.378638	0.0572492	1.00613	0.96152	0.832753
MA-00067-324	Cluster_5	-1.22121	-1.27769	0.338773	0.367226	0.994639	0.798262	0.895647
MA-00112-171	Cluster_5	-1.28129	-1.25078	0.501745	0.366157	0.940027	0.724139	0.917977
MA-00190-48	Cluster_5	-1.11156	-1.33634	0.224536	0.545617	1.17285	0.504897	0.889686
MA-00162-11	Cluster_5	-0.911759	-1.40096	0.0410766	0.355201	1.30591	0.610531	0.81514
MA-00182-277	Cluster_5	-0.918589	-1.39822	0.128561	0.43941	1.35523	0.393604	0.83465
MA-00023-38	Cluster_5	-1.25098	-1.15259	0.537797	0.340809	1.28135	0.243615	0.932371
MA-00090-258	Cluster_5	-0.993252	-1.42304	0.565898	0.269446	1.20633	0.374618	0.866972
MA-00120-21	Cluster_5	-1.00046	-1.28673	0.305379	0.502558	1.41175	0.0675061	0.869354
MA-00210-64	Cluster_5	-1.43402	-0.951358	-0.00876881	0.580766	1.07544	0.737946	0.922224
MA-00213-243	Cluster_5	-1.40893	-0.948869	-0.0643746	0.621942	1.12724	0.672991	0.917488
MA-00055-265	Cluster_5	-1.47635	-0.939392	0.0701929	0.709045	1.03177	0.604735	0.944504
MA-00320-72	Cluster_5	-1.51346	-0.890549	0.0513493	0.653945	0.996448	0.702265	0.941056
MA-00073-495	Cluster_5	-1.48861	-0.926414	0.128941	0.60155	1.09572	0.588821	0.952135
MA-00334-186	Cluster_5	-1.5497	-0.799335	0.0347308	0.642635	1.10794	0.563727	0.951263
MA-00162-417	Cluster_5	-1.39193	-0.993968	-0.00879147	0.837154	1.06222	0.495318	0.927906
MA-00213-67	Cluster_5	-1.25927	-1.15361	0.0469387	0.778843	1.12155	0.465558	0.911866
MA-00297-258	Cluster_5	-1.25667	-1.19768	0.14452	0.593397	1.12304	0.593397	0.913563
MA-00320-23	Cluster_5	-1.33347	-1.09332	0.0472728	0.590619	1.08854	0.70036	0.914155
MA-00326-184	Cluster_5	-1.31	-1.10475	0.0529008	0.542901	1.14569	0.673259	0.911565
MA-00090-542	Cluster_5	-1.37747	-1.11615	0.239512	0.598541	1.01582	0.639742	0.939346
MA-00213-434	Cluster_5	-1.43625	-1.01822	0.13191	0.569069	0.981154	0.77234	0.931548
MA-00090-70	Cluster_5	-1.39217	-1.05581	0.397921	0.501286	1.18557	0.3632	0.959843
MA-00111-105	Cluster_5	-1.4053	-0.989506	0.268099	0.672805	1.20889	0.245014	0.958497
MA-00153-270	Cluster_5	-1.50148	-0.892528	0.25172	0.568741	1.18933	0.38422	0.968814
MA-00101-260	Cluster_5	-1.51562	-0.955243	0.255671	0.672286	0.974902	0.568006	0.965285
MA-00120-278	Cluster_5	-1.4889	-0.998558	0.283112	0.754895	0.931576	0.517878	0.964046
MA-00268-25	Cluster_5	-1.48905	-0.977181	0.189397	0.754494	0.940006	0.582331	0.955239
MA-00055-102	Cluster_5	-1.51605	-1.00833	0.520763	0.544263	0.891822	0.567534	0.973331
MA-00270-197	Cluster_5	-1.45306	-1.09487	0.50168	0.680555	0.82856	0.537139	0.963469
MA-00072-311	Cluster_5	-1.47371	-1.04032	0.506737	0.650113	0.948337	0.408839	0.975442
MA-00112-243	Cluster_5	-1.52276	-0.969224	0.46968	0.595569	0.98604	0.440699	0.980924
MA-00092-3	Cluster_5	-1.42871	-1.07923	0.3681	0.750865	0.949565	0.43941	0.962377
MA-00067-102	Cluster_5	-1.43647	-1.07447	0.411612	0.715808	0.959311	0.424219	0.966399
MA-00189-281	Cluster_5	-1.45123	-1.01957	0.334767	0.661724	1.06706	0.407251	0.967673
MA-00206-32	Cluster_5	-1.18821	-1.31366	0.157922	0.755929	0.742983	0.845031	0.869948
MA-00213-275	Cluster_5	-1.18201	-1.37646	0.525619	0.487816	0.75896	0.786085	0.887512
MA-00072-243	Cluster_5	-1.1799	-1.38051	0.426368	0.680435	0.707016	0.746585	0.88666
MA-00162-387	Cluster_5	-1.29521	-1.28247	0.557159	0.661533	0.62358	0.735402	0.911022
MA-00270-87	Cluster_5	-1.28257	-1.28685	0.452917	0.716069	0.716069	0.684373	0.9155
MA-00189-29	Cluster_5	-1.07847	-1.39941	0.202366	0.772233	0.987573	0.515709	0.877292
MA-00288-45	Cluster_5	-0.937422	-1.49107	0.199657	0.791827	1.03361	0.4034	0.844898
MA-00101-333	Cluster_5	-1.23035	-1.29524	0.401518	0.668899	0.993281	0.461891	0.925571
MA-00073-579	Cluster_5	-1.24911	-1.27472	0.344115	0.626159	0.997645	0.555909	0.923448
MA-00120-372	Cluster_5	-1.25691	-1.28998	0.429306	0.771039	0.861335	0.48521	0.926509
MA-00115-2	Cluster_5	-1.29316	-1.06955	0.457051	1.20637	-0.0212045	0.720497	0.816356
MA-00139-336	Cluster_5	-1.44313	-0.925508	0.102756	0.807688	0.319987	1.1382	0.845517
MA-00072-278	Cluster_5	-1.47905	-0.974831	0.191017	1.01213	0.527739	0.722991	0.914309
MA-00139-173	Cluster_5	-1.40401	-1.10575	0.509057	0.855163	0.290381	0.855163	0.888284
MA-00090-379	Cluster_5	-1.56552	-0.756686	0.678291	1.09126	0.570368	-0.0177084	0.950252
MA-00184-85	Cluster_5	-1.4708	-0.883395	0.594716	1.19153	0.530601	0.0373504	0.931739
MA-00320-47	Cluster_5	-1.39407	-1.06031	0.499291	0.969234	0.851849	0.134006	0.954786
MA-00213-363	Cluster_5	-1.15524	-1.30924	0.400764	0.930035	0.943083	0.190598	0.908305
MA-00297-249	Cluster_5	-1.17998	-1.25509	0.251562	1.15897	0.737069	0.287469	0.886756
MA-00323-2	Cluster_5	-0.767915	-1.4335	-0.29741	1.01242	1.00515	0.481254	0.745298
MA-00334-350	Cluster_5	-0.905291	-1.38649	-0.161194	1.08962	0.921971	0.441375	0.794368
MA-00101-502	Cluster_5	-0.744634	-1.63577	0.0990354	0.886198	0.723994	0.671172	0.754403
MA-00153-159	Cluster_5	-0.798829	-1.56464	-0.00158976	0.693668	0.969497	0.701898	0.775808
MA-00101-111	Cluster_5	-0.277415	-1.46387	-0.672003	1.15051	0.953543	0.309232	0.533413
MA-00090-390	Cluster_5	-0.612376	-1.23465	-0.685789	1.24703	0.995477	0.29031	0.635487
MA-00189-346	Cluster_5	-0.763726	-1.17911	-0.556255	1.20706	1.10718	0.184856	0.705735
MA-00162-146	Cluster_5	-1.49039	-0.582641	-0.428858	0.936839	1.05911	0.505942	0.870519
MA-00210-130	Cluster_5	-1.43081	-0.833892	-0.244186	0.844798	1.05509	0.609002	0.89846
MA-00268-117	Cluster_5	-1.3907	-0.739337	-0.344727	0.764369	1.27561	0.434785	0.881849
MA-00162-147	Cluster_5	-1.29739	-1.11627	-0.0683595	0.770235	0.917992	0.793785	0.886105
MA-00055-151	Cluster_5	-1.25411	-1.07275	-0.240753	0.742974	0.942028	0.882617	0.851167
MA-00153-36	Cluster_5	-1.23837	-1.10323	-0.213421	0.748194	0.979786	0.827042	0.857434
MA-00173-201	Cluster_5	-1.20868	-1.16974	-0.126742	0.987819	0.876594	0.640742	0.865365
MA-00055-77	Cluster_5	-1.28523	-1.16294	0.0358512	0.82711	0.956798	0.62841	0.905121
MA-00268-122	Cluster_5	-1.32233	-1.06159	-0.0974413	0.897978	0.957635	0.625744	0.897357
MA-00210-180	Cluster_5	-1.24757	-0.862707	-0.557315	0.870271	0.988478	0.808848	0.803716
MA-00210-280	Cluster_5	-1.27529	-0.881718	-0.461848	0.792618	1.12178	0.704458	0.836573
MA-00153-182	Cluster_5	-1.1519	-1.02792	-0.397765	0.591378	1.25394	0.732266	0.82255
MA-00189-474	Cluster_5	-1.20875	-0.994737	-0.368897	0.821411	1.19617	0.554796	0.848182
MA-00334-131	Cluster_5	-1.27822	-1.03788	-0.198258	0.695725	1.14583	0.672808	0.880275
MA-00184-570	Cluster_5	-1.20623	-0.546665	-0.843129	1.30057	0.696324	0.599127	0.70056
MA-00213-639	Cluster_5	-1.28179	-0.877881	-0.48281	1.0042	0.781409	0.856871	0.806821
MA-00323-178	Cluster_5	-1.37584	-0.645677	-0.599434	0.873938	0.730221	1.01679	0.779236
MA-00073-329	Cluster_5	-1.2258	-0.591507	-0.801628	0.492398	1.03709	1.08945	0.711645
MA-00101-125	Cluster_5	-1.22504	-0.612397	-0.717633	0.317918	1.17218	1.06498	0.726814
MA-00014-1	Cluster_5	-1.05922	-0.782094	-0.854898	0.627692	1.06694	1.00158	0.689348
MA-00090-140	Cluster_5	-1.27237	-0.703876	-0.685056	0.694815	0.980401	0.986089	0.763975
MA-00067-233	Cluster_5	-1.18381	-0.786588	-0.702681	0.627342	1.027	1.01874	0.744449
MA-00112-174	Cluster_5	-1.19749	-0.842172	-0.616635	0.600786	0.988993	1.06652	0.759068
MA-00073-492	Cluster_5	-1.31092	-0.355138	-0.902814	0.632057	0.787899	1.14892	0.672438
MA-00120-110	Cluster_5	-1.09077	-0.558666	-1.04098	0.86448	0.91985	0.906094	0.645045
MA-00055-209	Cluster_5	0.151716	-1.03526	1.22509	-0.24382	1.03284	-1.13056	0.325755
MA-00055-190	Cluster_5	0.372525	-1.19273	1.00932	0.171932	0.897704	-1.25875	0.261984
MA-00173-49	Cluster_5	-0.272799	-1.30334	0.996458	-0.229397	1.36736	-0.558282	0.573879
MA-00297-260	Cluster_5	0.0830781	-1.20802	1.20116	-0.541044	1.15171	-0.68689	0.37981
MA-00073-384	Cluster_5	0.211822	-1.73969	0.878336	0.752344	0.489809	-0.59262	0.403037
MA-00297-514	Cluster_5	0.274754	-1.55931	1.03741	0.380129	0.728333	-0.861313	0.361818
MA-00101-189	Cluster_5	0.237862	-1.46161	1.64093	-0.0547102	-0.332552	-0.0299199	0.232958
MA-00111-32	Cluster_5	0.331247	-1.93349	0.978195	0.376114	0.0171655	0.230772	0.312737
MA-00074-2	Cluster_5	-0.956999	-1.02284	0.852071	1.12325	0.726907	-0.722383	0.78975
MA-00101-145	Cluster_5	-0.925459	-0.795237	0.763334	1.25228	0.663949	-0.958863	0.729677
MA-00297-407	Cluster_5	-1.10111	-0.715087	0.641803	1.39178	0.563475	-0.78086	0.773197
MA-00073-487	Cluster_5	-0.887537	-0.668834	1.08598	1.35635	-0.02261	-0.863354	0.630195
MA-00073-339	Cluster_5	-0.822181	-0.859427	1.15963	1.05233	0.439318	-0.96967	0.683984
MA-00323-72	Cluster_5	-0.846249	-0.846249	1.03025	1.24397	0.337488	-0.919211	0.682005
MA-00139-348	Cluster_5	-0.670608	-0.720888	0.803617	1.64207	-0.784743	-0.269446	0.455385
MA-00320-39	Cluster_5	-1.04516	-0.56443	0.455274	1.78356	-0.351452	-0.277795	0.618491
MA-00067-365	Cluster_5	-1.02927	-0.87222	1.09786	1.33101	-0.084995	-0.442386	0.715352
MA-00112-143	Cluster_5	-1.04795	-1.02226	1.03613	1.31522	-0.0572484	-0.223884	0.749074
MA-00072-320	Cluster_5	-1.44006	-0.410221	1.01195	1.22849	0.0775232	-0.467682	0.803011
MA-00073-478	Cluster_5	-1.31954	-0.581211	0.999495	1.34469	-0.133664	-0.309764	0.76588
MA-00189-5	Cluster_5	-1.53817	-0.557183	0.771469	1.31461	0.0138081	-0.0045413	0.851175
MA-00101-138	Cluster_5	-1.04581	0.117171	1.86339	-0.369193	-0.0336809	-0.531877	0.486852
MA-00213-506	Cluster_5	-1.37179	-0.326193	1.68532	0.0546631	0.268509	-0.310502	0.753102
MA-00162-252	Cluster_5	-1.2238	-0.256035	1.71051	-0.52362	0.457773	-0.164825	0.670249
MA-00182-22	Cluster_5	-1.343	-0.0349604	1.72124	-0.471531	0.0949561	0.0332958	0.634418
MA-00297-285	Cluster_5	-0.648698	0.257738	1.86777	-0.0590876	-0.620091	-0.797627	0.247111
MA-00108-2	Cluster_5	-0.443009	-0.884208	1.9334	-0.0624272	-0.014822	-0.528933	0.457281
MA-00067-347	Cluster_5	-0.735517	-0.636189	1.97204	-0.0549758	-0.355186	-0.19017	0.487466
MA-00162-217	Cluster_5	-0.605588	-0.396086	2.02576	-0.217367	-0.398991	-0.407727	0.378834
MA-00112-215	Cluster_5	-0.0925677	-0.134097	1.58918	0.268636	-0.0925677	-1.53858	0.168327
MA-00153-134	Cluster_5	-0.0702556	-0.09089	1.70272	0.128804	-0.253869	-1.41651	0.129066
MA-00153-7	Cluster_5	-0.517214	-0.025674	1.50541	0.324453	0.23177	-1.51874	0.357701
MA-00213-384	Cluster_5	-0.531549	-0.360871	1.67451	0.291353	0.212351	-1.28579	0.431382
MA-00073-289	Cluster_5	-0.327085	-0.565132	1.87111	0.207477	-0.189566	-0.996803	0.342966
MA-00189-308	Cluster_5	-0.375853	-0.400365	1.88809	-0.00159029	-0.0466259	-1.06366	0.338216
MA-00112-202	Cluster_5	0.0105755	-0.596956	1.50274	0.219743	0.351643	-1.48774	0.260953
MA-00268-98	Cluster_5	0.127315	-0.730855	1.59137	0.26239	0.105231	-1.35545	0.215734
MA-00055-80	Cluster_5	-0.855437	-0.331766	1.26376	0.880777	0.335901	-1.29324	0.582447
MA-00184-265	Cluster_5	-0.910164	-0.232748	1.42114	0.675159	0.29386	-1.24724	0.577587
MA-00120-156	Cluster_5	-0.666243	-0.553232	1.2734	1.03244	0.154124	-1.24049	0.534662
MA-00334-579	Cluster_5	-0.703572	-0.231857	1.30939	0.928891	0.064523	-1.36738	0.474519
MA-00072-67	Cluster_5	-1.08358	-0.602752	1.64466	0.538953	0.16579	-0.663074	0.704096
[truncated: 681 more rows]

## Sheet: Sheet2
Metabolite ID	Clusters	24.h	48.h	96.h	144.h	168.h	216.h	CorVal
1-Methyladenine	Cluster_1	-2.03399	0.276362	0.527188	0.448989	0.419474	0.361978	0.687959
2,4-Dinitrophenol	Cluster_1	0.082967	-0.965278	-0.759452	1.85968	-0.143748	-0.0741718	0.380723
3',5'-Dimethoxy-4'-hydroxyacetophenone	Cluster_1	-0.134686	-0.354096	-0.629714	1.96854	-0.0907202	-0.75932	0.202995
3-Aminosalicylic acid	Cluster_1	-1.38209	-0.0410131	-0.871095	0.289566	0.658663	1.34597	0.847408
3-Methylhippuric acid	Cluster_1	-1.63534	0.168947	-0.396044	0.276224	0.158311	1.4279	0.786189
4-Methyl-5-thiazoleethanol	Cluster_1	-1.94447	-0.101325	0.448568	0.462909	0.293344	0.840971	0.815242
5-Hydroxyindole-3-acetic acid	Cluster_1	-1.54399	-0.436116	-0.0638688	0.106208	0.452607	1.48516	0.903776
Albendazole	Cluster_1	-1.7238	-0.622398	0.374939	0.572354	0.387608	1.0113	0.920678
alpha-Lactose	Cluster_1	-1.61618	-0.886653	0.475229	0.693689	0.717551	0.61636	0.928972
Beta-D-Glucopyranuronic acid	Cluster_1	-1.05474	-0.9128	-0.665209	0.630825	0.676917	1.32501	0.955076
Beta-sitosterol	Cluster_1	-0.863449	-1.07276	-0.557166	0.174547	0.966703	1.35212	0.927706
Choline	Cluster_1	-1.67603	-0.754897	0.83216	0.612667	0.310007	0.676092	0.837365
Cysteine	Cluster_1	-1.7737	-0.0413157	-0.328686	0.483446	0.572924	1.08733	0.889672
D-(+)-Maltose	Cluster_1	-1.61155	-0.287325	-0.305479	0.342263	0.497325	1.36476	0.916503
Glycerol	Cluster_1	-1.7884	-0.225628	0.0399621	0.356916	1.20489	0.412258	0.870394
Hexadecanamide	Cluster_1	0.389154	-0.378117	-0.483617	-1.4159	1.52893	0.35955	0.147575
Hypoxanthine	Cluster_1	-1.02503	-1.40734	0.094279	0.893573	0.479327	0.96519	0.934642
Inosine	Cluster_1	-1.14522	-0.704232	-0.628683	0.316827	0.655651	1.50566	0.933224
Lanosterol	Cluster_1	-1.14882	-0.788237	-0.661833	0.373981	1.16671	1.0582	0.956257
Levoglucosan	Cluster_1	-1.27588	-0.198401	-0.171113	0.678455	-0.606414	1.57335	0.69422
L-Glutathione oxidized	Cluster_1	-0.696171	-0.385945	0.961124	-0.422951	1.52013	-0.976188	0.238623
Lignoceric acid	Cluster_1	-0.708229	-1.11972	-0.771593	0.514407	1.36721	0.717926	0.885191
Methylsuccinic acid	Cluster_1	-1.55173	-0.953951	0.870165	0.689432	0.505194	0.44089	0.834839
N,N-Dimethylarginine	Cluster_1	-1.47814	-1.05363	0.372884	0.66729	0.681622	0.80997	0.956622
N,N-Dimethylglycine	Cluster_1	0.947504	-1.46952	-0.191371	1.13291	0.307273	-0.726789	0.0708472
N3,N4-Dimethyl-L-arginine	Cluster_1	-1.69814	-0.742637	0.378025	0.661479	0.664764	0.736509	0.939507
N6,N6,N6-Trimethyl-L-lysine	Cluster_1	-1.50898	-0.991019	0.288525	0.872338	0.666653	0.672479	0.951489
N8-Acetylspermidine	Cluster_1	-0.670804	-0.957275	-0.418199	-0.47768	1.41264	1.11132	0.794962
N-Acetylputrescine	Cluster_1	-0.550424	-0.626634	-1.14056	0.210195	1.66145	0.445973	0.721588
Nicotinic acid	Cluster_1	-1.36102	-1.16949	0.326182	0.913793	0.699025	0.591506	0.937302
Nicotinic acid mononucleotide	Cluster_1	-0.755861	-0.916977	-0.8872	0.565329	0.501534	1.49317	0.878294
N-Methylhistidine	Cluster_1	-1.20186	-0.996956	-0.0901805	0.421003	0.372075	1.49592	0.943994
Norharman	Cluster_1	-1.00073	-0.8905	-0.768509	0.989648	0.487953	1.18214	0.92271
Pelargonic acid	Cluster_1	0.991105	-1.31625	-0.0859078	-0.790302	1.28318	-0.0818184	0.0882722
Phosphate	Cluster_1	-1.75492	-0.484696	0.948784	0.188992	0.284116	0.817728	0.775099
Ribose	Cluster_1	0.843524	-1.43231	-1.07666	0.805549	0.258009	0.601892	0.349581
Sorbitol	Cluster_1	-0.869309	-1.32669	-0.396007	0.625639	1.01959	0.946779	0.953371
Stigmasterol	Cluster_1	-0.888994	-0.737067	-0.712671	-0.0952755	0.911022	1.52299	0.869229
Targinine	Cluster_1	-1.49818	-1.03413	0.401989	0.707687	0.63485	0.787779	0.949626
Thiamine	Cluster_1	-1.99488	0.0760525	0.611016	0.490988	0.225863	0.590962	0.729852
Urocanic acid	Cluster_1	-0.954249	-1.01444	-0.668895	0.469287	1.22892	0.939378	0.944237
UTP	Cluster_1	-0.824306	-0.768949	-0.961138	0.231129	0.998462	1.3248	0.882812
Xylitol	Cluster_1	-1.36367	-1.12605	0.266222	0.651724	1.05194	0.519828	0.946526
Xylose	Cluster_1	-1.30325	-0.948693	-0.326657	1.05029	0.654946	0.873363	0.972707
12-Aminododecanoic acid	Cluster_2	-0.139298	-0.678116	1.72428	0.607335	-0.629914	-0.884287	0.718051
3-Hydroxy-3-methylglutaric acid	Cluster_2	0.324866	0.790498	1.25704	-0.56567	-0.29619	-1.51054	0.871289
3-Hydroxybutyric acid	Cluster_2	-0.0804764	-0.586916	0.188148	1.29341	0.735128	-1.5493	0.661741
4-Coumaric acid	Cluster_2	0.0482275	-0.530215	1.82157	0.0901777	-0.285826	-1.14394	0.812393
beta-Nicotinamide mononucleotide	Cluster_2	-0.290607	0.781932	0.21073	0.631929	0.551743	-1.88573	0.836828
cis-4-Hydroxy-D-proline	Cluster_2	0.250181	0.516528	1.40072	0.120951	-0.949748	-1.33863	0.87204
Citramalic acid	Cluster_2	-0.459682	-0.20623	0.754878	0.793535	0.815177	-1.69768	0.828604
DL-Arginine	Cluster_2	-0.556302	-0.00608816	1.54672	0.485091	-0.0335666	-1.43586	0.907495
D-ribose 5-phosphate	Cluster_2	0.139477	0.514134	1.21273	0.10312	-0.1799	-1.78956	0.987834
D-Ribose-1-phosphate	Cluster_2	0.379177	0.65261	1.06863	-0.042537	-0.264377	-1.7935	0.961531
Galactose	Cluster_2	0.573413	0.556079	0.424073	0.248264	0.216495	-2.01832	0.912889
Gly-Ile	Cluster_2	0.0682818	1.25226	0.530131	-0.199221	0.107758	-1.75921	0.847496
Guanosine	Cluster_2	0.528807	0.716118	0.755621	0.0377705	-0.136611	-1.90171	0.942792
Hydroxyproline	Cluster_2	0.44764	0.658603	1.26211	-0.0877463	-0.853355	-1.42725	0.872168
L-Lysine	Cluster_2	-0.992364	0.35589	1.27589	0.694433	-0.000276105	-1.33357	0.837943
L-Threonic acid	Cluster_2	0.448224	0.00534902	1.00726	0.712647	-0.4105	-1.76298	0.946816
N-Acetyl-L-leucine	Cluster_2	0.230195	1.11122	0.378666	0.101897	0.063332	-1.88531	0.874928
Pantothenic acid	Cluster_2	0.454115	-0.82455	0.969476	0.764626	0.229091	-1.59276	0.817176
Thymine	Cluster_2	0.198091	0.0143081	1.06433	0.416502	0.207138	-1.90036	0.981291
Trehalose-6-phosphate	Cluster_2	0.140407	0.77235	0.823766	-0.260166	0.390465	-1.86682	0.91659
1-kestose	Cluster_3	-1.25064	-1.15462	0.293918	0.904885	1.08787	0.118595	0.872797
3-Phosphoglyceric acid	Cluster_3	0.248267	-1.89141	0.744995	0.14122	0.878222	-0.121297	0.552409
5'-S-Methyl-5'-thioadenosine	Cluster_3	-0.225541	-1.38537	0.634175	1.40615	0.313621	-0.743029	0.765664
Aconitic acid	Cluster_3	-1.6151	-0.384584	0.593793	0.743081	1.07945	-0.416639	0.90712
Adenine	Cluster_3	-1.03425	-1.33406	0.795784	1.06291	0.613769	-0.104159	0.948896
alpha-Methylhistidine	Cluster_3	-1.36348	-1.04692	0.203381	0.932811	1.03809	0.236119	0.857429
Citric acid	Cluster_3	-1.34673	-0.828608	0.552705	0.742845	1.23217	-0.35238	0.914152
Decanoic acid	Cluster_3	-0.255162	-1.66805	0.392577	1.15662	-0.35644	0.730452	0.571385
Galactose-6-phosphate	Cluster_3	-1.02152	0.0402366	1.83345	-0.179224	-0.745615	0.072673	0.571777
Gluconic acid	Cluster_3	-0.865126	-1.03569	0.314821	0.909302	1.34433	-0.667638	0.823832
Glutaric acid	Cluster_3	0.305003	-0.777731	1.81377	-0.881257	-0.484877	0.0250924	0.255297
Glyceric acid	Cluster_3	-0.913398	-0.192152	1.96337	-0.151737	-0.381682	-0.324405	0.677305
glycerolphosphate	Cluster_3	-1.7635	0.0516139	1.24915	0.503056	-0.211402	0.171085	0.809579
Glycolic acid	Cluster_3	-0.0225741	-1.33412	1.22344	1.11021	-0.407795	-0.569165	0.697499
Homoserine	Cluster_3	0.432315	-1.37014	1.26579	0.589073	-0.990542	0.0735015	0.40108
Inosine-5'-monophosphate	Cluster_3	-1.27571	-0.291145	0.887053	0.911997	0.790059	-1.02225	0.898078
Isobutyric acid	Cluster_3	-1.05425	-0.630222	0.301851	1.64835	0.436294	-0.702022	0.838104
Lactitol	Cluster_3	-1.5275	-0.0581196	1.26566	0.687077	0.327332	-0.694442	0.905455
L-Aspartic acid	Cluster_3	-1.18175	-1.1798	1.20929	0.82958	0.228002	0.0946766	0.963284
Lauric acid	Cluster_3	-1.31406	-0.144311	1.55048	-0.605822	-0.161146	0.674861	0.572238
L-Ergothioneine	Cluster_3	-1.74569	-0.396984	1.18655	0.520974	0.115138	0.320005	0.897381
Maltose	Cluster_3	-1.91241	0.174502	0.668336	0.635914	0.645286	-0.211627	0.832131
Maltotriose	Cluster_3	-1.64906	-0.331234	0.83016	0.84378	0.754349	-0.447992	0.945826
Mannitol	Cluster_3	-0.919494	-0.389472	0.883899	0.905101	0.829361	-1.3094	0.83652
Mevalonic acid	Cluster_3	-1.27184	-1.16285	0.468191	0.881937	1.014	0.0705606	0.910317
Mevalonolactone	Cluster_3	-1.09577	-1.03067	0.244074	1.02244	1.22442	-0.364494	0.85993
N-Acetyl-alpha-D-glucosamine	Cluster_3	-1.70079	0.0296115	1.01823	0.717306	0.493671	-0.558025	0.896553
N-Acetyl-D-lactosamine	Cluster_3	-1.73891	-0.164029	1.16689	0.720229	0.193385	-0.177564	0.921739
N-acetylgalactosamine	Cluster_3	-0.53679	-0.980387	1.46079	0.740461	0.30392	-0.987996	0.863229
N-Acetylmannosamine	Cluster_3	-1.659	0.339797	1.23808	0.485512	0.173266	-0.577654	0.808017
Oleoyl-L-alpha-lysophosphatidic acid	Cluster_3	-0.905555	-1.27576	-0.246955	1.11896	1.09181	0.21751	0.709955
S-Adenosylmethionine	Cluster_3	-0.906061	-1.11235	0.932127	0.942161	0.838488	-0.694367	0.941986
S-Lactoylglutathione	Cluster_3	-1.44821	-0.58271	1.03985	0.946496	0.563129	-0.518557	0.984044
S-Methyl-5-thio-D-ribose1-phosphate	Cluster_3	-1.16297	-1.03805	1.38647	0.581273	0.492508	-0.25924	0.977815
Succinic acid	Cluster_3	-1.61875	0.179296	0.563726	1.37695	-0.314296	-0.186934	0.755393
Sulfuric acid	Cluster_3	-0.962501	-1.10228	1.16578	-0.302984	0.0156074	1.18637	0.598506
Trehalose	Cluster_3	-1.7544	-0.339677	0.493931	0.893954	0.860164	-0.153975	0.903319
Urea	Cluster_3	-1.43824	-0.661387	0.658057	1.00292	0.911762	-0.473115	0.952568
(15Z)-9,12,13-Trihydroxy-15-octadecenoic acid	Cluster_4	0.398746	1.07218	0.374266	0.564318	-0.79853	-1.61098	0.775124
11(Z),14(Z)-Eicosadienoic acid	Cluster_4	0.598675	1.43349	0.339208	-1.00582	-0.169157	-1.19639	0.857717
11-Alpha-Hydroxy-17-methyltestosterone	Cluster_4	0.51721	1.01189	0.654524	-0.14162	-0.254444	-1.78756	0.826467
14(Z)-Eicosenoic acid	Cluster_4	0.671468	1.0578	-1.6162	-0.116941	0.636139	-0.632265	0.495521
15-Deoxy-12,14-prostaglandin A1	Cluster_4	0.435947	1.23174	-0.117018	-0.137204	0.356596	-1.77006	0.772321
16-Hydroxyhexadecanoic acid	Cluster_4	1.13936	1.11948	0.000715073	-0.127594	-0.783376	-1.34858	0.981867
19-Nortestosterone	Cluster_4	0.643697	1.36072	0.411086	-0.468391	-0.499177	-1.44794	0.911813
2-(Acetylamino)hexanoic acid	Cluster_4	0.368426	1.2078	0.0947628	-0.039653	0.200287	-1.83162	0.774283
2,4-diaminobutyric acid	Cluster_4	1.44874	-0.827923	0.917685	0.0615316	-0.588212	-1.01182	0.530882
2-Amino-1,3,4-octadecanetriol	Cluster_4	1.29937	0.914873	0.301374	-0.414927	-1.10136	-0.999326	0.961082
2-Amino-3-methoxybenzoic acid	Cluster_4	1.54698	0.689021	-0.0757565	-0.127409	-0.868247	-1.16459	0.969408
2-Hydroxy-2-methylbutanoic acid	Cluster_4	0.763974	0.937739	0.751313	-0.341679	-0.495817	-1.61553	0.883569
2-Hydroxy-4-methylpentanoic acid	Cluster_4	0.623049	0.932378	0.627321	-0.0597919	-0.322593	-1.80036	0.843651
2-Hydroxycaproic acid	Cluster_4	0.66627	0.889249	0.558374	-0.0631128	-0.20481	-1.84597	0.843124
2-Hydroxycinnamic acid	Cluster_4	1.15527	0.800541	0.711864	-0.652312	-0.832525	-1.18284	0.925935
2-Hydroxyhexanoic acid	Cluster_4	0.777686	1.01654	0.661655	-0.471052	-0.387278	-1.59755	0.897083
2-Hydroxymyristic acid	Cluster_4	1.30824	0.878749	-0.0709549	-0.217233	-0.374345	-1.52445	0.976015
2-Hydroxyvaleric acid	Cluster_4	0.805196	0.951007	0.841214	-0.484807	-0.68684	-1.42577	0.88751
2'-O-Methyladenosine	Cluster_4	1.12865	1.28954	0.0661503	-0.846587	-0.841396	-0.796362	0.948607
3,6-Anhydro-D-galactose	Cluster_4	1.47675	0.487065	0.392074	-0.420347	-0.532797	-1.40274	0.945174
3-Anisic acid	Cluster_4	1.90901	0.124839	-0.130778	-0.779722	-0.766687	-0.356664	0.796732
3-Hydroxyproline	Cluster_4	0.696325	1.12508	0.870656	-0.709364	-0.885232	-1.09747	0.858838
3-Hydroxyvaleric acid	Cluster_4	0.909154	0.934725	0.683751	-0.422369	-0.584787	-1.52047	0.917975
3-Phenyllactic acid	Cluster_4	1.05775	1.0713	0.197292	-0.363465	-0.417523	-1.54536	0.969528
4-Hydroxybutyric acid	Cluster_4	1.88369	-0.241335	-0.632084	-0.996906	-0.00982841	-0.00353915	0.552506
4-Hydroxymandelonitrile	Cluster_4	1.49233	0.670804	0.0810545	-0.130341	-0.8763	-1.23755	0.968777
4-Hydroxyphenylacetic acid	Cluster_4	1.31485	0.835856	0.331523	-0.378838	-0.820414	-1.28297	0.978504
4-Oxoproline	Cluster_4	1.66282	0.539383	0.155836	-0.576177	-0.903356	-0.878507	0.941455
5-Aminovaleric acid	Cluster_4	0.647173	1.11424	0.479824	-0.0642309	-0.482033	-1.69497	0.88425
5-trans Prostaglandin F2beta	Cluster_4	0.634035	1.26536	0.273652	-0.277916	-0.223354	-1.67178	0.893009
6-Methyladenosine	Cluster_4	1.50995	0.964567	-0.340559	-0.394112	-0.919044	-0.820802	0.964227
8Z,11Z,14Z-Eicosatrienoic acid	Cluster_4	0.913454	1.2709	0.285727	-0.765247	-0.388755	-1.31607	0.946298
Acetohydroxamic acid	Cluster_4	1.21325	1.24743	-0.0962222	-0.546152	-0.834054	-0.984253	0.982913
Acetylarginine	Cluster_4	1.05468	0.0586907	0.147042	0.0640809	0.558688	-1.88318	0.678445
Acetylcholine	Cluster_4	1.13691	1.20226	0.0503062	-0.394856	-0.758222	-1.23639	0.990481
Acetyl-L-carnitine	Cluster_4	1.39453	1.14574	-0.42903	-0.795288	-0.83143	-0.484516	0.912532
Adenosine	Cluster_4	0.955823	0.521895	1.0687	-0.434371	-0.700451	-1.41159	0.831456
Adenosine 5'-monophosphate	Cluster_4	1.96056	-0.0133968	-0.591183	-0.147544	-0.438973	-0.76946	0.789242
Adenosine diphosphate (ADP)	Cluster_4	1.80913	0.112907	-0.306014	0.0218795	-0.445575	-1.19233	0.861798
Adenosine-3-monophosphate	Cluster_4	1.9588	-0.0721022	-0.415321	-0.134783	-0.475954	-0.860641	0.801205
Ala-Ile	Cluster_4	0.686331	1.62755	-0.0827633	-0.80813	-0.389262	-1.03372	0.896456
Ala-Leu	Cluster_4	0.755167	1.63593	-0.219603	-0.530254	-0.624094	-1.01714	0.920081
Alanine	Cluster_4	1.59054	0.668031	-0.206891	-0.226918	-0.548554	-1.27621	0.972395
Ala-Val	Cluster_4	0.570919	1.60704	0.0712434	-0.458971	-0.525463	-1.26477	0.903633
Allantoin	Cluster_4	1.18962	0.853322	-0.0462516	-0.0643456	-0.264963	-1.66738	0.946023
alpha-Aspartylphenylalanine	Cluster_4	0.661649	1.73001	-0.764219	-0.488467	-0.348073	-0.790896	0.82389
Alpha-D-Glucose-1,6-bisphosphate	Cluster_4	1.68926	0.497027	0.17437	-0.749819	-0.73716	-0.873681	0.932059
alpha-D-Mannose 1-phosphate	Cluster_4	1.33868	0.753514	0.452301	-0.603211	-0.664506	-1.27677	0.964721
alpha-Keto-gamma-(methylthio)butyric acid	Cluster_4	1.17478	1.20555	-0.720135	-0.110057	-0.309058	-1.24109	0.925698
Alpha-ketoglutarate	Cluster_4	1.27952	0.685931	-1.68212	-0.00293435	-0.0318892	-0.248504	0.566031
Arabitol	Cluster_4	1.58603	-0.529417	0.451845	-0.268853	0.141601	-1.38121	0.657959
Argininosuccinic acid	Cluster_4	1.06425	1.22513	0.0541029	-0.321887	-0.681808	-1.33979	0.984611
Asparagine	Cluster_4	1.29603	0.842348	0.196505	-0.872485	-1.34014	-0.122255	0.802177
Asp-Phe	Cluster_4	0.753551	1.68084	-0.804518	-0.441433	-0.423014	-0.765427	0.83824
Azelaic acid	Cluster_4	0.71668	0.348857	-0.502386	1.2505	-0.234566	-1.57908	0.577669
Beta alanine	Cluster_4	1.2847	0.551409	0.784406	-1.0884	-0.576446	-0.955666	0.857893
Betaine	Cluster_4	1.11244	0.988806	0.447859	-0.406382	-0.822997	-1.31973	0.966309
Bis(4-ethylbenzylidene)sorbitol	Cluster_4	1.07321	1.1035	-0.938678	0.495924	-0.875433	-0.858525	0.806012
Caprylic acid	Cluster_4	1.86542	-0.68998	-0.921165	-0.0320712	-0.402549	0.180347	0.379023
Carbaprostacyclin	Cluster_4	0.877147	1.17144	-0.599067	-0.108507	0.220708	-1.56172	0.846956
Carnosine	Cluster_4	0.647995	1.44704	0.480474	-0.924374	-0.68821	-0.962925	0.875787
Citraconic acid	Cluster_4	1.52221	0.59833	-0.808695	-0.486993	-1.15187	0.327016	0.652917
Cystathionine	Cluster_4	1.29194	0.60035	-1.17166	0.322343	0.167675	-1.21065	0.728825
Cystine	Cluster_4	0.631488	1.69224	-0.692644	-0.116527	-0.536725	-0.977828	0.845194
Cytidine	Cluster_4	1.16579	1.20246	0.151442	-0.883643	-0.980688	-0.655365	0.926713
Cytidine 5'-diphosphocholine	Cluster_4	1.53966	0.633602	-0.00323804	-0.204216	-0.626468	-1.33934	0.973475
Cytidine 5'-monophosphate	Cluster_4	1.57668	0.936532	-0.651392	-0.426658	-0.697706	-0.737457	0.932674
D(+)-Phenyllactic acid	Cluster_4	1.07716	1.12965	0.13801	-0.409797	-0.46526	-1.46976	0.979039
D-Alanyl-D-alanine	Cluster_4	1.08325	1.13192	-0.0220167	-0.208732	-0.476312	-1.50811	0.97576
D-Erythrose 4-phosphate	Cluster_4	0.88049	0.908316	0.622969	-0.116559	-0.720984	-1.57423	0.909463
D-Glucose 6-phosphate	Cluster_4	1.19424	0.777326	0.692829	-0.610292	-0.966139	-1.08796	0.922254
Diaminopimelic acid	Cluster_4	1.57994	0.760135	-0.121584	-0.641353	-0.43065	-1.14648	0.976939
DL-beta-Leucine	Cluster_4	0.594894	1.57935	-0.0531894	-0.309948	-0.451248	-1.35986	0.906053
DL-Malic acid	Cluster_4	1.0154	1.09275	0.308953	-0.287423	-0.659234	-1.47045	0.968032
D-Raffinose	Cluster_4	1.14382	0.933554	0.338722	-0.286431	-0.643131	-1.48653	0.971276
D-Sedoheptulose 7-phosphate	Cluster_4	1.94216	0.0876706	-0.426849	-0.278468	-0.45801	-0.8665	0.841476
Ethyl myristate	Cluster_4	0.814074	1.44834	0.258866	-1.00222	-0.674823	-0.844237	0.898664
Fructose-1-phosphate	Cluster_4	1.34277	0.519013	0.465409	-0.212952	-1.52115	-0.593092	0.827017
Fructose-6-phosphate	Cluster_4	1.10562	0.963741	0.464585	-0.425038	-0.716416	-1.3925	0.964758
Fumaric acid	Cluster_4	0.615929	1.34105	0.299758	-0.161644	-0.541827	-1.55327	0.905752
GABA	Cluster_4	1.74709	0.637699	-0.390217	-0.499785	-0.851674	-0.643117	0.917984
Galactinol	Cluster_4	1.16898	-0.875026	0.0127209	0.575963	0.594639	-1.47727	0.36864
gamma-Glutamyl-gamma-aminobutyraldehyde	Cluster_4	1.37544	0.97148	-0.109417	-0.614614	-0.33303	-1.28986	0.985474
gamma-Glutamyl-gamma-aminobutyraye	Cluster_4	1.37786	1.06703	-0.164421	-0.66923	-0.49739	-1.11385	0.989333
gamma-Glutamyl-glutamine	Cluster_4	1.156	1.21981	-0.0819373	-0.510445	-0.492868	-1.29056	0.989234
gamma-L-Glutamyl-L-glutamic acid	Cluster_4	1.3519	1.17628	-0.665992	-0.32033	-0.606782	-0.935081	0.949041
Gluconic acid lactone	Cluster_4	1.18747	1.1795	-1.33932	-0.446789	-0.425723	-0.155132	0.707404
Glucose	Cluster_4	1.03784	1.1793	0.200849	-0.441849	-0.57335	-1.40279	0.978616
Glucose-1-phosphate	Cluster_4	1.3609	0.768036	0.427429	-0.638141	-0.705779	-1.21245	0.966576
Glu-Gln	Cluster_4	1.63897	0.825929	-0.844234	-0.697247	-0.40512	-0.518294	0.860129
Glutamine	Cluster_4	1.90816	-0.426329	0.251979	-0.805106	-0.595199	-0.333504	0.653683
Glyceraldehyde	Cluster_4	0.96058	1.00471	0.302738	-0.163702	-0.445813	-1.65851	0.942644
Glycerol-3-phosphate	Cluster_4	1.5377	0.335365	0.529761	-0.450656	-0.717436	-1.23473	0.914597
Glycerophospho-N-palmitoyl ethanolamine	Cluster_4	0.580187	1.44208	-0.464967	0.465925	-1.23942	-0.783803	0.770706
Glycine	Cluster_4	1.36486	1.1388	-0.201804	-0.618518	-0.851733	-0.831602	0.973443
Glycylproline	Cluster_4	1.08222	1.36354	-0.139854	-0.584707	-0.608718	-1.11247	0.97743
Gly-Leu	Cluster_4	1.10942	1.27815	-0.0203164	-0.550443	-0.606998	-1.20982	0.986761
Gly-Tyr	Cluster_4	0.543631	1.63417	-0.12574	-0.2977	-0.435239	-1.31912	0.891031
Gly-Val	Cluster_4	0.845377	1.31914	0.177525	-0.109209	-1.18347	-1.04937	0.919467
Guanine	Cluster_4	1.0711	0.448347	-1.78651	-0.153924	-0.206527	0.627507	0.282876
Guanosine monophosphate (GMP)	Cluster_4	1.78587	0.45888	-0.51911	-0.114785	-0.705331	-0.905521	0.904214
Inositol	Cluster_4	0.913568	1.05983	0.628749	-0.59354	-0.631956	-1.37665	0.931314
Isoleucine	Cluster_4	0.997843	0.873054	0.222247	-0.406143	-1.73926	0.0522547	0.696301
Ketoleucine	Cluster_4	1.25196	1.10541	-0.931643	-0.0617624	-0.229925	-1.13404	0.886848
Kynurenic acid	Cluster_4	1.19468	1.15153	0.200372	-0.698922	-0.9985	-0.84916	0.957235
Lactic acid	Cluster_4	0.912486	0.583964	-1.12919	0.786613	0.218932	-1.37281	0.615298
L-Alanyl-L-proline	Cluster_4	1.09005	1.35131	-0.189032	-0.505619	-0.582783	-1.16393	0.979756
L-Citrulline	Cluster_4	1.11489	1.32546	-0.0516545	-0.552766	-0.860447	-0.975487	0.974004
Leucylproline	Cluster_4	0.688124	1.65459	-0.164933	-0.509287	-0.599417	-1.06908	0.913091
L-Glutamic acid	Cluster_4	1.47356	0.208013	-0.529169	-0.944551	-0.995992	0.788141	0.463544
L-Glutathione (reduced)	Cluster_4	0.651293	1.09616	-0.068527	0.129183	-1.83094	0.0228291	0.62376
L-Histidine	Cluster_4	0.671886	1.19293	0.60991	-0.136327	-1.19	-1.14839	0.870486
L-Histidinol	Cluster_4	1.17051	1.04233	0.351389	-0.496084	-0.901272	-1.16687	0.974386
L-Leucine	Cluster_4	0.572238	1.49647	0.221061	-0.382379	-0.49601	-1.41138	0.905299
L-Norleucine	Cluster_4	0.883483	1.3548	-0.0501945	-0.511414	-0.240729	-1.43595	0.946318
L-Phenylalanine	Cluster_4	0.510537	1.70359	-0.145854	-0.435082	-0.433896	-1.19929	0.879083
L-Pyroglutamic acid	Cluster_4	1.66496	0.42157	0.313056	-0.891023	-0.855218	-0.653346	0.882452
L-Saccharopine	Cluster_4	1.54717	0.842094	-0.568548	-0.316863	-0.337994	-1.16586	0.953135
L-Serine	Cluster_4	0.871275	1.3815	0.311958	-0.710559	-1.00177	-0.852401	0.918856
L-Tyrosine	Cluster_4	1.19307	0.690107	0.794743	-0.717212	-0.853542	-1.10716	0.902473
L-Valine	Cluster_4	0.979565	0.891408	0.624564	-0.198889	-0.849232	-1.44742	0.925458
Maleic acid	Cluster_4	0.758431	1.1449	0.320104	0.138576	-0.862587	-1.49942	0.905755
Maltitol	Cluster_4	1.17857	1.06867	0.224518	-0.348732	-0.914462	-1.20857	0.982123
Maltol	Cluster_4	1.50035	0.945706	-0.128152	-0.625425	-0.760367	-0.932115	0.982821
Melezitose	Cluster_4	0.9486	1.11036	0.407935	-0.286509	-0.742535	-1.43785	0.955594
Methioninesulfoxide	Cluster_4	0.456162	1.84095	-0.610181	-0.340942	-0.608155	-0.737835	0.798043
Methyl acetoacetate	Cluster_4	1.22887	1.03557	-0.945875	0.0485735	-0.142319	-1.22482	0.867532
Methyl-2-hydroxyisobutyric acid	Cluster_4	0.738355	0.913984	0.711714	-0.132131	-0.566083	-1.66584	0.875242
Myristic acid	Cluster_4	1.23754	1.19119	-0.0222258	-1.07874	-0.708271	-0.619489	0.918016
N-Acetyl-alpha-D-glucosamine 1-phosphate	Cluster_4	0.756988	1.40484	-0.726583	-1.00419	0.426417	-0.857467	0.742782
N-acetyl-d-hexosamine	Cluster_4	0.748957	0.963404	0.528128	-0.305541	-0.171663	-1.76328	0.877597
N-Acetyl-DL-glutamic acid	Cluster_4	1.56664	0.476579	-0.66935	-0.758654	0.435932	-1.05114	0.793587
N-Acetyl-L-glutamine	Cluster_4	1.61914	-0.204394	-0.0279908	-0.393082	0.421757	-1.41543	0.720863
N-Acetyl-L-phenylalanine	Cluster_4	1.6498	0.520191	-0.860529	-0.869888	-0.674614	0.235041	0.665549
N-Acetylneuraminic acid	Cluster_4	1.91816	-0.780078	-0.63091	0.100373	-0.0593708	-0.548174	0.494528
N-Acetylornithine	Cluster_4	1.25106	1.19271	-0.0857652	-0.619802	-1.10374	-0.634456	0.937496
N-Acetylserine	Cluster_4	1.21163	0.654413	0.452301	-0.24712	-0.446942	-1.62428	0.935757
N-alpha-L-Acetyl-arginine	Cluster_4	1.3984	0.306505	0.246689	-0.394805	0.0939675	-1.65075	0.865024
N-epsilon-Acetyllysine	Cluster_4	0.641939	1.36571	-0.291039	-0.361288	0.213705	-1.56903	0.845883
Nicotinamide	Cluster_4	0.983294	0.790871	0.640163	-0.369816	-0.401342	-1.64317	0.910235
Nicotinamide adenine dinucleotide (NAD+)	Cluster_4	1.79797	-0.598833	-1.05033	-0.495266	0.183669	0.162788	0.349307
N-Methylalanine	Cluster_4	1.6214	0.52656	-1.18479	-0.466909	-0.665826	0.169563	0.64162
N-Methylproline	Cluster_4	0.66298	0.759899	1.0886	-0.293474	-0.754007	-1.464	0.809003
N-Methylvaline	Cluster_4	0.72726	1.40864	0.0229912	-0.570075	-0.123902	-1.46491	0.911743
N-omega-Acetylhistamine	Cluster_4	1.03709	1.0779	0.432678	-0.500132	-0.685369	-1.36217	0.965224
Noradrenaline	Cluster_4	0.707543	1.65324	-0.199761	-0.414541	-0.994343	-0.752138	0.883742
Octopine	Cluster_4	0.90904	-0.0749731	0.307111	0.639952	0.128737	-1.90987	0.622357
Oleic acid	Cluster_4	1.53353	0.851995	-0.991449	-0.37618	-0.134896	-0.883005	0.864511
O-phosphoserine	Cluster_4	1.37642	0.699101	-0.524861	-1.38087	-0.54317	0.373383	0.61965
Ornithine	Cluster_4	1.63951	0.819052	-0.552558	-0.730716	-0.823494	-0.351792	0.872929
O-Succinylhomoserine	Cluster_4	1.44024	-0.116449	-0.898265	0.450628	0.433238	-1.30939	0.596903
Palmitic acid	Cluster_4	1.17288	1.09053	-0.202355	-1.49355	-0.248859	-0.318651	0.784096
P-Anisic acid	Cluster_4	1.72588	-0.151126	-1.2381	-0.315896	-0.437934	0.417173	0.426741
Pentadecanoic acid	Cluster_4	1.05106	1.22117	-0.417402	-1.45087	-0.348875	-0.0550923	0.724737
Pentitol	Cluster_4	1.61139	0.135109	0.216777	0.0258167	-1.41837	-0.570722	0.782508
Phosphoethanolamine	Cluster_4	1.62525	0.777066	-0.122468	-0.797465	-0.791497	-0.690884	0.941572
Pipecolic acid	Cluster_4	0.740079	0.778189	1.03275	-0.316361	-0.814692	-1.41997	0.833134
Proline	Cluster_4	1.34323	1.15967	-0.169312	-0.801542	-0.710309	-0.82173	0.966835
Prostaglandin B1	Cluster_4	0.47335	1.14435	0.0358789	0.0260211	0.173583	-1.85319	0.792976
Prostaglandin F2alpha 1,9-lactone	Cluster_4	0.359848	1.24065	0.191163	-0.224332	0.22037	-1.7877	0.780712
putrescine	Cluster_4	0.974537	0.206857	1.07513	0.121611	-1.25632	-1.12181	0.724052
Pyridoxal	Cluster_4	1.54147	0.717909	-0.0685171	-0.178334	-0.853204	-1.15932	0.975031
pyrophosphate	Cluster_4	1.24906	0.564275	0.0559212	-0.247393	0.122316	-1.74418	0.88594
Pyruvic acid	Cluster_4	1.30785	0.877955	0.0919348	-0.202445	-0.640229	-1.43506	0.985752
Quinic acid	Cluster_4	1.1732	1.03969	0.0760474	-1.04336	-1.20268	-0.042908	0.788453
Riboflavin	Cluster_4	0.880967	1.57274	-0.711393	-0.563606	-0.929926	-0.248782	0.799456
S-Adenosylhomocysteine	Cluster_4	1.4512	0.88777	0.124313	-0.628173	-0.840121	-0.994993	0.981504
Salicylic acid	Cluster_4	1.1402	1.28177	-0.283557	-0.177313	-1.08595	-0.87515	0.945672
Sarcosine	Cluster_4	1.51826	0.689004	-0.10741	-0.159368	-0.582647	-1.35784	0.974944
Spermidine	Cluster_4	1.28642	1.14424	-0.15768	-0.378752	-0.755451	-1.13878	0.994858
Stearic acid	Cluster_4	1.00131	0.802905	0.891841	-0.667883	-0.848992	-1.17919	0.886015
Succinic semialdehyde	Cluster_4	1.74487	0.524964	-0.783221	-0.280094	-0.242619	-0.963897	0.877615
Sucrose-6-phosphate	Cluster_4	1.80574	0.173328	-1.11005	-0.628923	-0.28233	0.0422349	0.613218
tert-Butyric acid	Cluster_4	1.55792	0.134938	-0.232397	0.0797838	-1.57887	0.0386241	0.638654
Threonine	Cluster_4	0.378139	1.83003	-0.255086	-0.405884	-0.975204	-0.571993	0.784534
trans-Cinnamic acid	Cluster_4	0.191185	1.84347	-0.144269	-0.346407	-0.431184	-1.1128	0.792578
Tridecylic acid	Cluster_4	0.985106	1.12128	-0.654397	-1.3098	-0.627139	0.484948	0.579825
Triethanolamine	Cluster_4	1.97419	-0.691932	-0.45811	-0.226103	-0.602324	0.00427796	0.490135
Tryptophan	Cluster_4	0.824859	1.322	0.260614	-0.322375	-0.706189	-1.37891	0.951154
Tyramine	Cluster_4	1.3567	1.18844	-0.522896	-0.402945	-0.80169	-0.817609	0.95542
Uracil	Cluster_4	0.545476	1.01662	0.778924	-0.166177	-0.508781	-1.66606	0.839461
Uridine 5'-diphosphogalactose	Cluster_4	1.21059	0.848828	0.327705	-0.324023	-0.545027	-1.51807	0.970125
Uridine diphosphate glucose	Cluster_4	1.17112	0.836122	0.334977	-0.267616	-0.492524	-1.58208	0.96073
Uridine monophosphate (UMP)	Cluster_4	1.61899	0.576749	-0.300524	-0.177609	-0.384827	-1.33278	0.950258
Uridine-5-diphosphoacetylgalactosamine	Cluster_4	0.947943	0.368178	0.798559	0.254753	-0.707146	-1.66229	0.801933
Uridine-5-diphosphoacetylglucosamine	Cluster_4	1.2321	0.832749	0.19003	-0.277237	-0.388844	-1.5888	0.966696
Valylproline	Cluster_4	1.09389	1.18261	0.151827	-0.538885	-0.553316	-1.33613	0.984356
Xanthine	Cluster_4	0.989281	1.13507	0.506703	-0.542074	-1.02973	-1.05925	0.937732
11,12-Epoxy-(5Z,8Z,11Z)-icosatrienoic acid	Cluster_5	-0.933375	1.35538	0.40657	0.0293232	0.508497	-1.36639	0.903749
2-Aminoadipic acid	Cluster_5	-0.205617	1.67827	-0.500537	-1.13902	-0.454741	0.62165	0.518024
3-Hydroxyphenylacetic acid	Cluster_5	-0.588934	1.14742	-1.20522	0.868404	0.632574	-0.854243	0.632345
4-Acetamidobenzoic acid	Cluster_5	-1.28645	0.894265	0.427768	0.831024	-1.23836	0.371758	0.567468
5,9,12-Octadecatrienoicacid	Cluster_5	-0.17399	1.67004	0.608908	-0.429947	-0.504146	-1.17086	0.873777
9-Oxo-10(E),12(E)-octadecadienoic acid	Cluster_5	-0.556082	0.803827	-0.222275	1.6099	-0.635735	-0.999639	0.612456
Alanyltyrosine	Cluster_5	0.206504	1.45518	0.376366	0.0945852	-0.61071	-1.52192	0.79147
Alpha-Eleostearic acid	Cluster_5	-0.366578	1.66362	0.6698	-0.410137	-0.411279	-1.14542	0.902139
Arachidonic acid	Cluster_5	-0.664087	1.58805	-0.057478	-0.216528	0.617277	-1.26723	0.898004
cis-7-Hexadecenoic acid	Cluster_5	-0.313429	1.99043	-0.720757	-0.589933	-0.131367	-0.234939	0.793942
Cyclohexylamine	Cluster_5	-0.664179	1.27693	1.00857	-0.199856	-0.0546523	-1.36681	0.858926
DL-Mandelic acid	Cluster_5	-0.697934	1.28667	-1.29563	0.795754	0.475929	-0.564788	0.653289
Eicosapentaenoic acid	Cluster_5	-1.11674	1.32977	0.438857	-0.0233491	0.578461	-1.207	0.898449
Homogentisic acid	Cluster_5	-0.535149	0.952343	-1.49055	1.00815	0.564778	-0.499571	0.484472
Linoleic acid	Cluster_5	-0.757685	1.55568	0.960301	-0.681068	-0.39804	-0.679189	0.858108
L-Tyrosine methyl ester	Cluster_5	-0.30955	1.76721	-0.855195	0.131096	0.251096	-0.984658	0.839501
Methionine	Cluster_5	-0.301478	1.71558	0.22497	0.0981918	-0.423339	-1.31393	0.933269
N-Acetylserotonin	Cluster_5	-1.39468	1.24164	-0.80069	-0.297764	0.613215	0.638282	0.548005
Pantetheine4'-phosphate	Cluster_5	-1.58639	0.584834	0.738488	0.847003	-0.886972	0.303039	0.521866
Phosphocholine	Cluster_5	-1.49872	0.49014	1.40292	0.442147	-0.424864	-0.411621	0.596259
Ribulose-5-phosphate	Cluster_5	-0.308514	1.89487	-0.768302	-0.835888	-0.103204	0.121042	0.689062
Sucrose	Cluster_5	-1.21696	1.26868	1.01516	0.183069	-0.445798	-0.804149	0.879445
Tretinoin	Cluster_5	-0.352716	1.4709	0.945598	-1.1948	-0.354615	-0.514366	0.712206
Uridine	Cluster_5	-1.16751	0.877168	1.28236	0.328166	-0.31086	-1.00932	0.770746
2'-Deoxyadenosine	Cluster_6	0.536295	1.09673	0.738296	-0.96323	-1.427	0.0189147	0.444907
2-Methylglyceric acid	Cluster_6	0.469591	1.14937	0.366943	-0.829376	-1.57001	0.413483	0.633232
4-Hydroxyquinoline	Cluster_6	-0.417553	0.281784	-0.890661	0.268202	-0.961331	1.71956	0.867106
4-Pyridoxic acid	Cluster_6	-0.707792	-0.416283	-0.903858	0.0845957	0.0735209	1.86982	0.688876
Adenosine 3'5'-cyclic monophosphate	Cluster_6	0.344263	0.277292	-1.34208	-0.930069	0.202333	1.44826	0.759145
Aminomalonate	Cluster_6	-0.222261	0.498209	-1.10959	-0.822255	-0.0158811	1.67178	0.877856
Cyclo(leucylprolyl)	Cluster_6	-0.430873	0.613273	-1.12601	0.249186	-0.850105	1.54453	0.848196
DL-Carnitine	Cluster_6	0.416192	0.607308	0.735462	-0.894497	-1.6034	0.738938	0.668386
Epigallocatechin	Cluster_6	0.0682866	0.635856	0.460325	-1.91308	-0.0942291	0.842839	0.617192
Flavin mononucleotide (FMN)	Cluster_6	0.258544	1.37955	0.422006	-1.28469	-1.05884	0.283437	0.586609
Fructose	Cluster_6	0.724344	0.23217	-0.560692	-0.967857	-0.940092	1.51213	0.90525
gamma-Glutamyl-cysteine	Cluster_6	-0.60963	0.672986	-0.819033	0.0539905	-0.924996	1.62668	0.900659
Indole-3-acetic acid	Cluster_6	-1.27326	0.829749	-0.65621	0.0416316	-0.392427	1.45051	0.761913
Indole-3-carboxylic acid	Cluster_6	-0.0556309	-0.661439	-0.856825	-0.253067	-0.109338	1.9363	0.746756
Inositol-4-monophosphate	Cluster_6	0.68563	1.19817	-0.436783	-0.930722	-1.23385	0.717558	0.771157
L-(-)-Carnitine	Cluster_6	0.119694	0.652912	0.719403	-1.21059	-1.26693	0.985504	0.753822
L-(+)-Tartaric acid	Cluster_6	-0.190888	1.3346	0.173329	-0.773596	-1.36859	0.825153	0.788628
Mucic acid	Cluster_6	-0.709392	-0.755229	-0.44017	-0.102452	0.0796007	1.92764	0.6529
N,N-Dimethylformamide	Cluster_6	-0.00681515	1.77816	-0.255501	-0.640293	-1.13761	0.262061	0.615723
N-Acetyl-L-tyrosine	Cluster_6	-0.205538	-0.266287	-0.589818	-0.406363	-0.549802	2.01781	0.89998
Norfenefrine	Cluster_6	-0.329401	-0.306693	-0.918566	0.0384317	-0.425676	1.9419	0.816057
Phosphoenolpyruvate	Cluster_6	-1.00316	-0.640482	-0.393509	-0.252857	0.53565	1.75435	0.546596
Pyridoxamine	Cluster_6	-0.502499	-0.114558	-0.643887	-0.197024	-0.539505	1.99747	0.889901
Pyridoxine	Cluster_6	0.278016	0.56942	-0.531714	-0.477982	-1.34613	1.50839	0.952211
Threitol	Cluster_6	0.214503	-0.326328	-0.452134	-0.878462	-0.468556	1.91098	0.886237

## Sheet: Sheet3
Trend	Pathway Names	Total	Expected	Hits	Raw p	-Log(p)	Holm adjust	FDR	Impact	MetabiliteRatio(Hits/Total)
Cluster 1	Nicotinate and nicotinamide metabolism	9	0.30491	2	0.034437	3.3686	1	1	0.58064	0.222222
Cluster 1	Thiamine metabolism	11	0.37266	2	0.050448	2.9868	1	1	0	0.181818
Cluster 1	Pentose and glucuronate interconversions	12	0.40654	2	0.059284	2.8254	1	1	0.27273	0.166667
Cluster 1	Steroid biosynthesis	23	0.77921	1	0.55214	0.59396	1	1	0.14184	0.0434783
Cluster 2	beta-Alanine metabolism	7	0.13084	1	0.12414	2.0863	1	1	0	0.142857
Cluster 2	Pentose phosphate pathway	18	0.33645	2	0.042113	3.1674	1	1	0.24911	0.111111
Cluster 2	Nicotinate and nicotinamide metabolism	9	0.16822	1	0.15686	1.8524	1	1	0	0.111111
Cluster 2	Pantothenate and CoA biosynthesis	16	0.29907	1	0.26258	1.3372	1	1	0.15306	0.0625
Cluster 3	Glyoxylate and dicarboxylate metabolism	14	0.35981	3	0.0044718	5.41	0.29067	0.26672	0.20652	0.214286
Cluster 3	Citrate cycle (TCA cycle)	20	0.51402	3	0.012663	4.3691	0.79777	0.27437	0.17606	0.15
Cluster 3	beta-Alanine metabolism	7	0.17991	1	0.16716	1.7888	1	1	0	0.142857
Cluster 3	Nitrogen metabolism	8	0.20561	1	0.18874	1.6674	1	1	0	0.125
Cluster 3	Cysteine and methionine metabolism	33	0.84813	4	0.0082067	4.8028	0.52523	0.26672	0.05687	0.121212
Cluster 4	Galactose metabolism	17	2.1647	6	0.014114	4.2606	0.88921	0.30581	0.48718	0.352941
Cluster 4	Alanine, aspartate and glutamate metabolism	20	2.5467	7	0.0084397	4.7748	0.54858	0.30581	0.26961	0.35
Cluster 4	Cyanoamino acid metabolism	10	1.2734	3	0.12358	2.0909	1	1	0	0.3
Cluster 4	Amino sugar and nucleotide sugar metabolism	24	3.0561	7	0.024359	3.7148	1	0.39584	0.41058	0.291667
Cluster 4	beta-Alanine metabolism	7	0.89136	2	0.22054	1.5117	1	1	1	0.285714
Cluster 4	Arginine and proline metabolism	37	4.7114	10	0.01297	4.3451	0.83006	0.30581	0.38303	0.27027
Cluster 5	Biosynthesis of unsaturated fatty acids	42	0.49065	3	0.01037	4.5688	0.67406	0.67406	0	0.0714286
Cluster 5	Galactose metabolism	17	0.1986	1	0.18264	1.7003	1	1	0.02564	0.0588235
Cluster 5	Starch and sucrose metabolism	18	0.21028	1	0.19238	1.6483	1	1	0	0.0555556
Cluster 6	Vitamin B6 metabolism	11	0.14136	2	0.0077582	4.859	0.50428	0.50428	0.01923	0.181818
Cluster 6	Starch and sucrose metabolism	18	0.23131	1	0.20956	1.5627	1	1	0.01284	0.0555556
Cluster 6	Glutathione metabolism	23	0.29556	1	0.26021	1.3463	1	1	0.09322	0.0434783
Cluster 1	Sulfur metabolism	13	0.44042	1	0.36319	1.0128	1	1	0.05319	0.0769231
Cluster 1	Glycerolipid metabolism	15	0.50818	1	0.40627	0.90073	1	1	0.25	0.0666667
Cluster 1	Lysine degradation	16	0.54206	1	0.42675	0.85156	1	1	0	0.0625
Cluster 1	Histidine metabolism	16	0.54206	1	0.42675	0.85156	1	1	0	0.0625
Cluster 1	Fructose and mannose metabolism	17	0.57593	1	0.44654	0.80623	1	1	0.04727	0.0588235
Cluster 1	Starch and sucrose metabolism	18	0.60981	1	0.46567	0.76428	1	1	0.07449	0.0555556
Cluster 1	Glutathione metabolism	23	0.77921	1	0.55214	0.59396	1	1	0	0.0434783
Cluster 1	Glycerophospholipid metabolism	26	0.88084	1	0.59735	0.51525	1	1	0.01115	0.0384615
Cluster 1	Glycine, serine and threonine metabolism	26	0.88084	1	0.59735	0.51525	1	1	0	0.0384615
Cluster 1	Tryptophan metabolism	27	0.91472	1	0.61142	0.49197	1	1	0	0.037037
Cluster 1	Purine metabolism	60	2.0327	2	0.61734	0.48233	1	1	0.00616	0.0333333
Cluster 1	Cysteine and methionine metabolism	33	1.118	1	0.68638	0.37632	1	1	0.07804	0.030303
Cluster 1	Pyrimidine metabolism	35	1.1857	1	0.7081	0.34516	1	1	0.0208	0.0285714
Cluster 1	Biosynthesis of unsaturated fatty acids	42	1.4229	1	0.77328	0.25712	1	1	0	0.0238095
Cluster 1	Aminoacyl-tRNA biosynthesis	67	2.2699	1	0.90972	0.094617	1	1	0	0.0149254
Cluster 2	Lysine degradation	16	0.29907	1	0.26258	1.3372	1	1	0	0.0625
Cluster 2	Starch and sucrose metabolism	18	0.33645	1	0.29042	1.2364	1	1	0.0488	0.0555556
Cluster 2	Arginine and proline metabolism	37	0.69159	2	0.14924	1.9022	1	1	0.08047	0.0540541
Cluster 2	Lysine biosynthesis	19	0.35514	1	0.30397	1.1908	1	1	0	0.0526316
Cluster 2	Purine metabolism	60	1.1215	2	0.31051	1.1695	1	1	0.00616	0.0333333
Cluster 2	Aminoacyl-tRNA biosynthesis	67	1.2523	2	0.3604	1.0205	1	1	0	0.0298507
Cluster 2	Pyrimidine metabolism	35	0.65421	1	0.49034	0.71266	1	1	0	0.0285714
Cluster 3	Starch and sucrose metabolism	18	0.46262	2	0.075252	2.5869	1	0.97827	0.09761	0.111111
Cluster 3	Alanine, aspartate and glutamate metabolism	20	0.51402	2	0.090612	2.4012	1	0.98163	0.12255	0.1
Cluster 3	Cyanoamino acid metabolism	10	0.25701	1	0.23031	1.4683	1	1	0	0.1
Cluster 3	Arginine and proline metabolism	37	0.95093	3	0.064956	2.734	1	0.97827	0.04046	0.0810811
Cluster 3	Propanoate metabolism	14	0.35981	1	0.30743	1.1795	1	1	0	0.0714286
Cluster 3	Terpenoid backbone biosynthesis	15	0.38551	1	0.32553	1.1223	1	1	0.14516	0.0666667
Cluster 3	Fructose and mannose metabolism	17	0.43692	1	0.36038	1.0206	1	1	0	0.0588235
Cluster 3	Butanoate metabolism	17	0.43692	1	0.36038	1.0206	1	1	0	0.0588235
Cluster 3	Pentose phosphate pathway	18	0.46262	1	0.37715	0.97512	1	1	0	0.0555556
Cluster 3	Lysine biosynthesis	19	0.48832	1	0.3935	0.93267	1	1	0	0.0526316
Cluster 3	Tyrosine metabolism	19	0.48832	1	0.3935	0.93267	1	1	0	0.0526316
Cluster 3	Purine metabolism	60	1.5421	3	0.19552	1.6321	1	1	0.11074	0.05
Cluster 3	Pyruvate metabolism	23	0.59112	1	0.4549	0.78768	1	1	0.09019	0.0434783
Cluster 3	Glycine, serine and threonine metabolism	26	0.66822	1	0.49701	0.69915	1	1	0	0.0384615
Cluster 3	Aminoacyl-tRNA biosynthesis	67	1.722	1	0.83739	0.17746	1	1	0	0.0149254
Cluster 4	Nitrogen metabolism	8	1.0187	2	0.27084	1.3062	1	1	0.23529	0.25
Cluster 4	Starch and sucrose metabolism	18	2.2921	4	0.18668	1.6783	1	1	0.4649	0.222222
Cluster 4	Valine, leucine and isoleucine biosynthesis	24	3.0561	5	0.1799	1.7153	1	1	0.02148	0.208333
Cluster 4	Glycine, serine and threonine metabolism	26	3.3107	5	0.22775	1.4795	1	1	0.53508	0.192308
Cluster 4	Valine, leucine and isoleucine degradation	16	2.0374	3	0.33349	1.0981	1	1	0	0.1875
Cluster 4	Pantothenate and CoA biosynthesis	16	2.0374	3	0.33349	1.0981	1	1	0	0.1875
Cluster 4	Phenylalanine, tyrosine and tryptophan biosynthesis	22	2.8014	4	0.30387	1.1912	1	1	0.0199	0.181818
Cluster 4	Methane metabolism	11	1.4007	2	0.41837	0.87138	1	1	0.16667	0.181818
Cluster 4	Sphingolipid metabolism	11	1.4007	2	0.41837	0.87138	1	1	0.15238	0.181818
Cluster 4	Aminoacyl-tRNA biosynthesis	67	8.5315	12	0.13011	2.0394	1	1	0.09302	0.179104
Cluster 4	Butanoate metabolism	17	2.1647	3	0.37065	0.9925	1	1	0.57142	0.176471
Cluster 4	Pentose and glucuronate interconversions	12	1.528	2	0.46441	0.76699	1	1	0	0.166667
Cluster 4	Tyrosine metabolism	19	2.4194	3	0.4436	0.81283	1	1	0	0.157895
Cluster 4	Cysteine and methionine metabolism	33	4.2021	5	0.41335	0.88345	1	1	0.09299	0.151515
Cluster 4	Phenylalanine metabolism	7	0.89136	1	0.61597	0.48456	1	1	0	0.142857
Cluster 4	Glutathione metabolism	23	2.9287	3	0.5779	0.54835	1	1	0.01695	0.130435
Cluster 4	Glycolysis or Gluconeogenesis	24	3.0561	3	0.60823	0.4972	1	1	0.13151	0.125
Cluster 4	Histidine metabolism	16	2.0374	2	0.62521	0.46967	1	1	0.23009	0.125
Cluster 4	Biosynthesis of unsaturated fatty acids	42	5.3481	5	0.63864	0.44841	1	1	0	0.119048
Cluster 4	Fructose and mannose metabolism	17	2.1647	2	0.65915	0.4168	1	1	0.09454	0.117647
Cluster 4	Glycerophospholipid metabolism	26	3.3107	3	0.66447	0.40876	1	1	0.10491	0.115385
Cluster 4	Pyrimidine metabolism	35	4.4568	4	0.67243	0.39685	1	1	0.23845	0.114286
Cluster 4	Pentose phosphate pathway	18	2.2921	2	0.69061	0.37017	1	1	0.06649	0.111111
Cluster 4	Nicotinate and nicotinamide metabolism	9	1.146	1	0.7083	0.34489	1	1	0.1129	0.111111
Cluster 4	Citrate cycle (TCA cycle)	20	2.5467	2	0.74643	0.29246	1	1	0.08152	0.1
Cluster 4	Riboflavin metabolism	11	1.4007	1	0.77858	0.25028	1	1	0.27586	0.0909091
Cluster 4	Vitamin B6 metabolism	11	1.4007	1	0.77858	0.25028	1	1	0.11538	0.0909091
Cluster 4	Purine metabolism	60	7.6402	5	0.90251	0.10257	1	1	0.21209	0.0833333
Cluster 4	Propanoate metabolism	14	1.7827	1	0.85377	0.1581	1	1	0	0.0714286
Cluster 4	Glycerolipid metabolism	15	1.91	1	0.8727	0.13617	1	1	0.28125	0.0666667
Cluster 4	Lysine degradation	16	2.0374	1	0.8892	0.11744	1	1	0.13333	0.0625
Cluster 4	Inositol phosphate metabolism	19	2.4194	1	0.92702	0.075785	1	1	0.16364	0.0526316
Cluster 4	Lysine biosynthesis	19	2.4194	1	0.92702	0.075785	1	1	0.03929	0.0526316
Cluster 4	Porphyrin and chlorophyll metabolism	20	2.5467	1	0.93652	0.065584	1	1	0	0.05
Cluster 4	Pyruvate metabolism	23	2.9287	1	0.95828	0.04262	1	1	0.18394	0.0434783
Cluster 4	Tryptophan metabolism	27	3.4381	1	0.97622	0.024072	1	1	0.07692	0.037037
Cluster 4	Fatty acid metabolism	28	3.5654	1	0.97934	0.020873	1	1	0	0.0357143
Cluster 4	Fatty acid biosynthesis	37	4.7114	1	0.99424	0.0057773	1	1	0	0.027027
Cluster 5	Cysteine and methionine metabolism	33	0.38551	1	0.3265	1.1193	1	1	0.13408	0.030303
Cluster 5	Pyrimidine metabolism	35	0.40888	1	0.34278	1.0707	1	1	0.01651	0.0285714
Cluster 5	Aminoacyl-tRNA biosynthesis	67	0.78271	1	0.55937	0.58095	1	1	0	0.0149254
Cluster 6	Amino sugar and nucleotide sugar metabolism	24	0.30841	1	0.26998	1.3094	1	1	0	0.0416667
Cluster 6	Tryptophan metabolism	27	0.34696	1	0.29859	1.2087	1	1	0.07692	0.037037
Cluster 6	Purine metabolism	60	0.77103	1	0.55258	0.59315	1	1	0.00291	0.0166667

## Sheet: Sheet4
Trend	Class	GO_Name	GO_ID	GO_Level	P_value	EnrichmentScore	HitsGenesCountsInSelectedSet	HitsGenesCountsInBackground	AllGenesCountsInSelectedSet	AllGenesCountsInBackground	GenesOfSelectedSetInGOterm	corrected p-value(BH method)
Cluster 1	Biological process	monocarboxylic acid metabolic process	GO:0032787	7	3.44828e-05	3.49829	14	156	105	4093	MA-00153-402,MA-00101-208,MA-00334-315,MA-00072-156,MA-00072-324,MA-00297-337,MA-00323-25,MA-00173-186,MA-00173-20,MA-00173-21,MA-00268-129,MA-00120-350,MA-00213-428,MA-00210-246,	0.0576207
Cluster 1	Biological process	coenzyme metabolic process	GO:0006732	5	4.58255e-05	3.41083	14	160	105	4093	MA-00268-174,MA-00334-306,MA-00090-308,MA-00162-359,MA-00073-476,MA-00210-75,MA-00297-337,MA-00323-25,MA-00173-186,MA-00173-20,MA-00173-21,MA-00268-129,MA-00213-269,MA-00210-246,	0.0382872
Cluster 1	Biological process	purine-containing compound biosynthetic process	GO:0072522	6	5.58501e-05	4.53267	10	86	105	4093	MA-00268-174,MA-00023-29,MA-00297-337,MA-00323-25,MA-00173-186,MA-00173-20,MA-00173-21,MA-00139-271,MA-00268-129,MA-00210-246,	0.0311085
Cluster 1	Biological process	pyruvate metabolic process	GO:0006090	8	5.88053e-05	8.35306	6	28	105	4093	MA-00297-337,MA-00323-25,MA-00173-20,MA-00173-21,MA-00268-129,MA-00210-246,	0.0245659
Cluster 1	Biological process	sporocarp development involved in sexual reproduction	GO:0000909	8	6.63307e-05	10.828	5	18	105	4093	MA-00334-4,MA-00090-253,MA-00072-156,MA-00210-142,MA-00162-386,	0.0221677
Cluster 1	Biological process	ribonucleotide biosynthetic process	GO:0009260	10	6.82101e-05	4.42965	10	88	105	4093	MA-00162-359,MA-00023-29,MA-00297-337,MA-00323-25,MA-00173-186,MA-00173-20,MA-00173-21,MA-00268-129,MA-00162-386,MA-00210-246,	0.0189965
Cluster 1	Biological process	positive regulation of mitotic metaphase/anaphase transition	GO:0045842	12	7.34403e-05	5.56871	8	56	105	4093	MA-00090-122,MA-00334-70,MA-00067-21,MA-00067-383,MA-00184-373,MA-00213-579,MA-00120-222,MA-00112-84,	0.0175312
Cluster 1	Biological process	positive regulation of mitotic sister chromatid separation	GO:1901970	11	8.36342e-05	5.47101	8	57	105	4093	MA-00090-122,MA-00334-70,MA-00067-21,MA-00067-383,MA-00184-373,MA-00213-579,MA-00120-222,MA-00112-84,	0.0174691
Cluster 1	Biological process	positive regulation of metaphase/anaphase transition of cell cycle	GO:1902101	10	8.36342e-05	5.47101	8	57	105	4093	MA-00090-122,MA-00334-70,MA-00067-21,MA-00067-383,MA-00184-373,MA-00213-579,MA-00120-222,MA-00112-84,	0.0174691
Cluster 1	Biological process	reproductive fruiting body development	GO:0030582	6	8.81949e-05	10.2581	5	19	105	4093	MA-00334-4,MA-00090-253,MA-00072-156,MA-00210-142,MA-00162-386,	0.0147374
Cluster 1	Biological process	sporocarp development	GO:0030584	7	8.81949e-05	10.2581	5	19	105	4093	MA-00334-4,MA-00090-253,MA-00072-156,MA-00210-142,MA-00162-386,	0.0147374
Cluster 1	Biological process	positive regulation of chromosome separation	GO:1905820	8	9.49759e-05	5.37668	8	58	105	4093	MA-00090-122,MA-00334-70,MA-00067-21,MA-00067-383,MA-00184-373,MA-00213-579,MA-00120-222,MA-00112-84,	0.0132254
Cluster 1	Biological process	positive regulation of mitotic sister chromatid segregation	GO:0062033	10	0.000136905	5.11226	8	61	105	4093	MA-00090-122,MA-00334-70,MA-00067-21,MA-00067-383,MA-00184-373,MA-00213-579,MA-00120-222,MA-00112-84,	0.0175975
Cluster 1	Biological process	ribose phosphate biosynthetic process	GO:0046390	7	0.000143637	4.06052	10	96	105	4093	MA-00162-359,MA-00023-29,MA-00297-337,MA-00323-25,MA-00173-186,MA-00173-20,MA-00173-21,MA-00268-129,MA-00162-386,MA-00210-246,	0.0171441
Cluster 1	Biological process	reproductive system development	GO:0061458	5	0.000148149	9.28118	5	21	105	4093	MA-00334-4,MA-00090-253,MA-00072-156,MA-00210-142,MA-00162-386,	0.0165038
Cluster 1	Biological process	spore-bearing structure development	GO:0075259	5	0.000148149	9.28118	5	21	105	4093	MA-00334-4,MA-00090-253,MA-00072-156,MA-00210-142,MA-00162-386,	0.0165038
Cluster 1	Biological process	reproductive structure development	GO:0048608	4	0.000148149	9.28118	5	21	105	4093	MA-00334-4,MA-00090-253,MA-00072-156,MA-00210-142,MA-00162-386,	0.0165038
Cluster 1	Biological process	ribose phosphate metabolic process	GO:0019693	6	0.000199105	3.14753	13	161	105	4093	MA-00334-306,MA-00162-359,MA-00073-476,MA-00210-75,MA-00023-29,MA-00297-337,MA-00323-25,MA-00173-186,MA-00173-20,MA-00173-21,MA-00268-129,MA-00162-386,MA-00210-246,	0.0184835
Cluster 1	Biological process	positive regulation of mitotic nuclear division	GO:0045840	9	0.000215544	4.79766	8	65	105	4093	MA-00090-122,MA-00334-70,MA-00067-21,MA-00067-383,MA-00184-373,MA-00213-579,MA-00120-222,MA-00112-84,	0.0189566
Cluster 1	Biological process	nucleoside phosphate biosynthetic process	GO:1901293	8	0.000261799	3.4861	11	123	105	4093	MA-00162-359,MA-00023-29,MA-00297-337,MA-00323-25,MA-00173-186,MA-00173-20,MA-00173-21,MA-00268-129,MA-00162-386,MA-00213-269,MA-00210-246,	0.0218733
Cluster 1	Biological process	nucleotide biosynthetic process	GO:0009165	9	0.000261799	3.4861	11	123	105	4093	MA-00162-359,MA-00023-29,MA-00297-337,MA-00323-25,MA-00173-186,MA-00173-20,MA-00173-21,MA-00268-129,MA-00162-386,MA-00213-269,MA-00210-246,	0.0218733
Cluster 1	Biological process	positive regulation of chromosome segregation	GO:0051984	6	0.000296196	4.58599	8	68	105	4093	MA-00090-122,MA-00334-70,MA-00067-21,MA-00067-383,MA-00184-373,MA-00213-579,MA-00120-222,MA-00112-84,	0.0224974
Cluster 1	Biological process	coenzyme biosynthetic process	GO:0009108	6	0.000303003	3.71247	10	105	105	4093	MA-00268-174,MA-00090-308,MA-00162-359,MA-00323-25,MA-00173-186,MA-00173-20,MA-00173-21,MA-00268-129,MA-00213-269,MA-00210-246,	0.0220138
Cluster 1	Biological process	positive regulation of organelle organization	GO:0010638	7	0.00032274	2.99853	13	169	105	4093	MA-00112-245,MA-00072-245,MA-00090-122,MA-00210-187,MA-00210-13,MA-00334-70,MA-00101-211,MA-00067-21,MA-00067-383,MA-00184-373,MA-00213-579,MA-00120-222,MA-00112-84,	0.0224708
Cluster 1	Biological process	positive regulation of ubiquitin-dependent protein catabolic process	GO:2000060	11	0.000362555	4.45497	8	70	105	4093	MA-00090-122,MA-00334-70,MA-00067-21,MA-00067-383,MA-00184-373,MA-00213-579,MA-00120-222,MA-00112-84,	0.0242332
Cluster 1	Biological process	positive regulation of proteasomal protein catabolic process	GO:1901800	11	0.000362555	4.45497	8	70	105	4093	MA-00090-122,MA-00334-70,MA-00067-21,MA-00067-383,MA-00184-373,MA-00213-579,MA-00120-222,MA-00112-84,	0.0242332
Cluster 1	Biological process	positive regulation of proteolysis involved in cellular protein catabolic process	GO:1903052	10	0.000362555	4.45497	8	70	105	4093	MA-00090-122,MA-00334-70,MA-00067-21,MA-00067-383,MA-00184-373,MA-00213-579,MA-00120-222,MA-00112-84,	0.0242332
Cluster 1	Biological process	positive regulation of proteasomal ubiquitin-dependent protein catabolic process	GO:0032436	12	0.000362555	4.45497	8	70	105	4093	MA-00090-122,MA-00334-70,MA-00067-21,MA-00067-383,MA-00184-373,MA-00213-579,MA-00120-222,MA-00112-84,	0.0242332
Cluster 1	Biological process	positive regulation of protein catabolic process	GO:0045732	8	0.000400017	4.39222	8	71	105	4093	MA-00090-122,MA-00334-70,MA-00067-21,MA-00067-383,MA-00184-373,MA-00213-579,MA-00120-222,MA-00112-84,	0.0230493
Cluster 1	Biological process	positive regulation of cellular protein catabolic process	GO:1903364	9	0.000400017	4.39222	8	71	105	4093	MA-00090-122,MA-00334-70,MA-00067-21,MA-00067-383,MA-00184-373,MA-00213-579,MA-00120-222,MA-00112-84,	0.0230493
Cluster 1	Biological process	positive regulation of proteolysis	GO:0045862	9	0.000484415	4.27189	8	73	105	4093	MA-00090-122,MA-00334-70,MA-00067-21,MA-00067-383,MA-00184-373,MA-00213-579,MA-00120-222,MA-00112-84,	0.0261115
Cluster 1	Biological process	cofactor metabolic process	GO:0051186	4	0.000484944	2.5149	16	248	105	4093	MA-00268-174,MA-00334-306,MA-00326-84,MA-00090-308,MA-00162-359,MA-00073-476,MA-00210-75,MA-00153-277,MA-00297-337,MA-00323-25,MA-00173-186,MA-00173-20,MA-00173-21,MA-00268-129,MA-00213-269,MA-00210-246,	0.0253232
Cluster 1	Biological process	vesicle targeting	GO:0006903	3	0.000519922	7.21869	5	27	105	4093	MA-00090-409,MA-00173-140,MA-00326-99,MA-00270-6,MA-00090-504,	0.026327
Cluster 1	Biological process	positive regulation of nuclear division	GO:0051785	8	0.000531736	4.21416	8	74	105	4093	MA-00090-122,MA-00334-70,MA-00067-21,MA-00067-383,MA-00184-373,MA-00213-579,MA-00120-222,MA-00112-84,	0.0261333
Cluster 1	Biological process	regulation of proteasomal ubiquitin-dependent protein catabolic process	GO:0032434	11	0.000531736	4.21416	8	74	105	4093	MA-00090-122,MA-00334-70,MA-00067-21,MA-00067-383,MA-00184-373,MA-00213-579,MA-00120-222,MA-00112-84,	0.0261333
Cluster 1	Biological process	purine-containing compound metabolic process	GO:0072521	5	0.000555972	2.99853	12	156	105	4093	MA-00268-174,MA-00210-75,MA-00023-29,MA-00297-337,MA-00323-25,MA-00173-186,MA-00173-20,MA-00173-21,MA-00139-271,MA-00268-129,MA-00213-269,MA-00210-246,	0.0258064
Cluster 1	Biological process	regulation of ubiquitin-dependent protein catabolic process	GO:2000058	10	0.000582739	4.15797	8	75	105	4093	MA-00090-122,MA-00334-70,MA-00067-21,MA-00067-383,MA-00184-373,MA-00213-579,MA-00120-222,MA-00112-84,	0.0263178
Cluster 1	Biological process	regulation of mitotic sister chromatid segregation	GO:0033047	9	0.000589657	3.41938	10	114	105	4093	MA-00090-122,MA-00334-70,MA-00067-21,MA-00067-383,MA-00184-373,MA-00213-579,MA-00120-222,MA-00323-56,MA-00120-216,MA-00112-84,	0.0259294
Cluster 1	Biological process	carbohydrate derivative biosynthetic process	GO:1901137	5	0.000630768	2.55334	15	229	105	4093	MA-00101-696,MA-00162-359,MA-00090-277,MA-00173-211,MA-00023-29,MA-00297-337,MA-00323-25,MA-00173-186,MA-00173-20,MA-00173-21,MA-00139-271,MA-00268-129,MA-00162-386,MA-00210-246,MA-00297-33,	0.027026
Cluster 1	Biological process	cell division	GO:0051301	3	0.000660748	2.44586	16	255	105	4093	MA-00090-409,MA-00072-245,MA-00090-122,MA-00173-140,MA-00210-187,MA-00210-13,MA-00334-70,MA-00067-21,MA-00067-383,MA-00184-373,MA-00213-579,MA-00326-99,MA-00270-6,MA-00120-222,MA-00090-469,MA-00112-84,	0.0250934
Cluster 1	Biological process	regulation of proteasomal protein catabolic process	GO:0061136	10	0.00069664	4.04997	8	77	105	4093	MA-00090-122,MA-00334-70,MA-00067-21,MA-00067-383,MA-00184-373,MA-00213-579,MA-00120-222,MA-00112-84,	0.0258685
Cluster 1	Biological process	nucleotide metabolic process	GO:0009117	8	0.000705864	2.63639	14	207	105	4093	MA-00334-306,MA-00162-359,MA-00073-476,MA-00210-75,MA-00023-29,MA-00297-337,MA-00323-25,MA-00173-186,MA-00173-20,MA-00173-21,MA-00268-129,MA-00162-386,MA-00213-269,MA-00210-246,	0.0256413
Cluster 1	Biological process	purine ribonucleotide biosynthetic process	GO:0009152	11	0.000759977	3.99805	8	78	105	4093	MA-00023-29,MA-00297-337,MA-00323-25,MA-00173-186,MA-00173-20,MA-00173-21,MA-00268-129,MA-00210-246,	0.0270196
Cluster 1	Biological process	purine nucleotide biosynthetic process	GO:0006164	10	0.000759977	3.99805	8	78	105	4093	MA-00023-29,MA-00297-337,MA-00323-25,MA-00173-186,MA-00173-20,MA-00173-21,MA-00268-129,MA-00210-246,	0.0270196
Cluster 1	Biological process	regulation of proteolysis involved in cellular protein catabolic process	GO:1903050	9	0.000759977	3.99805	8	78	105	4093	MA-00090-122,MA-00334-70,MA-00067-21,MA-00067-383,MA-00184-373,MA-00213-579,MA-00120-222,MA-00112-84,	0.0270196
Cluster 1	Biological process	nucleoside phosphate metabolic process	GO:0006753	7	0.00077706	2.61116	14	209	105	4093	MA-00334-306,MA-00162-359,MA-00073-476,MA-00210-75,MA-00023-29,MA-00297-337,MA-00323-25,MA-00173-186,MA-00173-20,MA-00173-21,MA-00268-129,MA-00162-386,MA-00213-269,MA-00210-246,	0.0259693
Cluster 1	Biological process	carbohydrate derivative metabolic process	GO:1901135	4	0.000786354	2.19124	19	338	105	4093	MA-00101-696,MA-00334-306,MA-00162-359,MA-00073-476,MA-00210-75,MA-00090-277,MA-00173-211,MA-00023-29,MA-00297-337,MA-00323-25,MA-00173-186,MA-00173-20,MA-00173-21,MA-00139-271,MA-00268-129,MA-00162-386,MA-00213-269,MA-00210-246,MA-00297-33,	0.0257647
Cluster 1	Biological process	mitotic sister chromatid segregation	GO:0000070	7	0.000814322	2.72448	13	186	105	4093	MA-00090-122,MA-00334-70,MA-00067-21,MA-00334-287,MA-00067-383,MA-00184-373,MA-00213-619,MA-00213-579,MA-00120-222,MA-00323-56,MA-00120-216,MA-00213-422,MA-00112-84,	0.0261679
Cluster 1	Biological process	organelle localization	GO:0051640	4	0.000827528	2.48815	15	235	105	4093	MA-00112-245,MA-00090-409,MA-00072-245,MA-00173-140,MA-00101-211,MA-00323-137,MA-00334-287,MA-00213-619,MA-00072-156,MA-00326-99,MA-00270-6,MA-00206-8,MA-00090-504,MA-00090-469,MA-00213-422,	0.0260906
Cluster 1	Biological process	regulation of cellular protein catabolic process	GO:1903362	8	0.000827878	3.94744	8	79	105	4093	MA-00090-122,MA-00334-70,MA-00067-21,MA-00067-383,MA-00184-373,MA-00213-579,MA-00120-222,MA-00112-84,	0.0256182
Cluster 1	Biological process	regulation of sister chromatid segregation	GO:0033045	8	0.000828336	3.27571	10	119	105	4093	MA-00090-122,MA-00334-70,MA-00067-21,MA-00067-383,MA-00184-373,MA-00213-579,MA-00120-222,MA-00323-56,MA-00120-216,MA-00112-84,	0.0251663
Cluster 1	Biological process	nucleobase-containing small molecule metabolic process	GO:0055086	6	0.00085254	2.38964	16	261	105	4093	MA-00268-174,MA-00334-306,MA-00162-359,MA-00073-476,MA-00210-75,MA-00023-29,MA-00297-337,MA-00323-25,MA-00173-186,MA-00173-20,MA-00173-21,MA-00139-271,MA-00268-129,MA-00162-386,MA-00213-269,MA-00210-246,	0.0254392
Cluster 1	Biological process	assembly of actomyosin apparatus involved in mitotic cytokinesis	GO:1902407	6	0.000863306	6.49683	5	30	105	4093	MA-00072-245,MA-00173-140,MA-00210-187,MA-00210-13,MA-00326-99,	0.0253085
Cluster 1	Biological process	mitotic actomyosin contractile ring assembly	GO:1903475	10	0.000863306	6.49683	5	30	105	4093	MA-00072-245,MA-00173-140,MA-00210-187,MA-00210-13,MA-00326-99,	0.0253085
Cluster 1	Biological process	actin cortical patch organization	GO:0044396	4	0.000863306	6.49683	5	30	105	4093	MA-00112-245,MA-00072-245,MA-00210-187,MA-00210-13,MA-00101-211,	0.0253085
Cluster 1	Biological process	ribonucleotide metabolic process	GO:0009259	9	0.000901141	3.01965	11	142	105	4093	MA-00162-359,MA-00210-75,MA-00023-29,MA-00297-337,MA-00323-25,MA-00173-186,MA-00173-20,MA-00173-21,MA-00268-129,MA-00162-386,MA-00210-246,	0.0250968
Cluster 1	Biological process	regulation of chromosome segregation	GO:0051983	5	0.00121464	3.11848	10	125	105	4093	MA-00090-122,MA-00334-70,MA-00067-21,MA-00067-383,MA-00184-373,MA-00213-579,MA-00120-222,MA-00323-56,MA-00120-216,MA-00112-84,	0.0327366
Cluster 1	Biological process	regulation of protein catabolic process	GO:0042176	7	0.00124439	3.71247	8	84	105	4093	MA-00090-122,MA-00334-70,MA-00067-21,MA-00067-383,MA-00184-373,MA-00213-579,MA-00120-222,MA-00112-84,	0.033006
Cluster 1	Biological process	small molecule catabolic process	GO:0044282	4	0.00145701	3.04539	10	128	105	4093	MA-00153-402,MA-00073-476,MA-00072-324,MA-00323-25,MA-00173-20,MA-00173-21,MA-00139-271,MA-00268-129,MA-00213-269,MA-00210-246,	0.0368888
Cluster 1	Biological process	supramolecular fiber organization	GO:0097435	4	0.00173745	2.97565	10	131	105	4093	MA-00112-245,MA-00072-245,MA-00173-140,MA-00184-230,MA-00210-187,MA-00210-13,MA-00101-211,MA-00334-287,MA-00326-99,MA-00213-422,	0.0426953
Cluster 1	Biological process	mitotic nuclear division	GO:0140014	7	0.00189161	2.38311	14	229	105	4093	MA-00090-122,MA-00334-70,MA-00067-21,MA-00334-287,MA-00067-383,MA-00184-373,MA-00213-619,MA-00213-579,MA-00120-222,MA-00323-56,MA-00120-216,MA-00090-469,MA-00213-422,MA-00112-84,	0.0458097
Cluster 1	Biological process	nucleobase-containing small molecule biosynthetic process	GO:0034404	7	0.00192933	4.4978	6	52	105	4093	MA-00297-337,MA-00323-25,MA-00139-271,MA-00268-129,MA-00162-386,MA-00210-246,	0.0441632
Cluster 1	Biological process	regulation of mitotic metaphase/anaphase transition	GO:0030071	11	0.00194878	3.46497	8	90	105	4093	MA-00090-122,MA-00334-70,MA-00067-21,MA-00067-383,MA-00184-373,MA-00213-579,MA-00120-222,MA-00112-84,	0.0440056
Cluster 1	Biological process	vesicle localization	GO:0051648	5	0.00202132	5.41402	5	36	105	4093	MA-00090-409,MA-00173-140,MA-00326-99,MA-00270-6,MA-00090-504,	0.0450349
Cluster 1	Biological process	establishment of vesicle localization	GO:0051650	6	0.00202132	5.41402	5	36	105	4093	MA-00090-409,MA-00173-140,MA-00326-99,MA-00270-6,MA-00090-504,	0.0450349
Cluster 1	Biological process	sister chromatid segregation	GO:0000819	6	0.00208629	2.45996	13	206	105	4093	MA-00090-122,MA-00334-70,MA-00067-21,MA-00334-287,MA-00067-383,MA-00184-373,MA-00213-619,MA-00213-579,MA-00120-222,MA-00323-56,MA-00120-216,MA-00213-422,MA-00112-84,	0.0452753
Cluster 1	Biological process	positive regulation of mitotic cell cycle phase transition	GO:1901992	9	0.0020919	3.4269	8	91	105	4093	MA-00090-122,MA-00334-70,MA-00067-21,MA-00067-383,MA-00184-373,MA-00213-579,MA-00120-222,MA-00112-84,	0.0448149
Cluster 1	Biological process	regulation of proteolysis	GO:0030162	7	0.0020919	3.4269	8	91	105	4093	MA-00090-122,MA-00334-70,MA-00067-21,MA-00067-383,MA-00184-373,MA-00213-579,MA-00120-222,MA-00112-84,	0.0448149
Cluster 1	Biological process	regulation of mitotic sister chromatid separation	GO:0010965	10	0.0020919	3.4269	8	91	105	4093	MA-00090-122,MA-00334-70,MA-00067-21,MA-00067-383,MA-00184-373,MA-00213-579,MA-00120-222,MA-00112-84,	0.0448149
Cluster 1	Biological process	actin filament organization	GO:0007015	5	0.0020919	3.4269	8	91	105	4093	MA-00112-245,MA-00072-245,MA-00173-140,MA-00184-230,MA-00210-187,MA-00210-13,MA-00101-211,MA-00326-99,	0.0448149
Cluster 1	Biological process	metaphase/anaphase transition of mitotic cell cycle	GO:0007091	11	0.0020919	3.4269	8	91	105	4093	MA-00090-122,MA-00334-70,MA-00067-21,MA-00067-383,MA-00184-373,MA-00213-579,MA-00120-222,MA-00112-84,	0.0448149
Cluster 1	Biological process	regulation of metaphase/anaphase transition of cell cycle	GO:1902099	9	0.00224319	3.38965	8	92	105	4093	MA-00090-122,MA-00334-70,MA-00067-21,MA-00067-383,MA-00184-373,MA-00213-579,MA-00120-222,MA-00112-84,	0.0446234
Cluster 1	Biological process	assembly of actomyosin apparatus involved in cytokinesis	GO:0000912	5	0.00229014	5.2677	5	37	105	4093	MA-00072-245,MA-00173-140,MA-00210-187,MA-00210-13,MA-00326-99,	0.0450215
Cluster 1	Biological process	actomyosin contractile ring assembly	GO:0000915	9	0.00229014	5.2677	5	37	105	4093	MA-00072-245,MA-00173-140,MA-00210-187,MA-00210-13,MA-00326-99,	0.0450215
Cluster 1	Biological process	mitochondrion distribution	GO:0048311	6	0.00229014	5.2677	5	37	105	4093	MA-00112-245,MA-00072-245,MA-00101-211,MA-00334-287,MA-00213-422,	0.0450215
Cluster 1	Biological process	regulation of chromosome separation	GO:1905818	7	0.00240296	3.3532	8	93	105	4093	MA-00090-122,MA-00334-70,MA-00067-21,MA-00067-383,MA-00184-373,MA-00213-579,MA-00120-222,MA-00112-84,	0.045629
Cluster 1	Biological process	positive regulation of chromosome organization	GO:2001252	8	0.00240296	3.3532	8	93	105	4093	MA-00090-122,MA-00334-70,MA-00067-21,MA-00067-383,MA-00184-373,MA-00213-579,MA-00120-222,MA-00112-84,	0.045629
Cluster 1	Biological process	metaphase/anaphase transition of cell cycle	GO:0044784	9	0.00240296	3.3532	8	93	105	4093	MA-00090-122,MA-00334-70,MA-00067-21,MA-00067-383,MA-00184-373,MA-00213-579,MA-00120-222,MA-00112-84,	0.045629
Cluster 1	Biological process	positive regulation of cell cycle phase transition	GO:1901989	8	0.00274929	3.28261	8	95	105	4093	MA-00090-122,MA-00334-70,MA-00067-21,MA-00067-383,MA-00184-373,MA-00213-579,MA-00120-222,MA-00112-84,	0.0493986
Cluster 1	Biological process	positive regulation of cell division	GO:0051781	6	0.00274929	3.28261	8	95	105	4093	MA-00090-122,MA-00334-70,MA-00067-21,MA-00067-383,MA-00184-373,MA-00213-579,MA-00120-222,MA-00112-84,	0.0493986
Cluster 1	Biological process	actin filament polymerization	GO:0030041	8	0.00290459	4.99756	5	39	105	4093	MA-00112-245,MA-00072-245,MA-00210-187,MA-00210-13,MA-00101-211,	0.0510902
Cluster 1	Biological process	regulation of actin filament polymerization	GO:0030833	11	0.00290459	4.99756	5	39	105	4093	MA-00112-245,MA-00072-245,MA-00210-187,MA-00210-13,MA-00101-211,	0.0510902
Cluster 1	Biological process	system development	GO:0048731	4	0.00290459	4.99756	5	39	105	4093	MA-00334-4,MA-00090-253,MA-00072-156,MA-00210-142,MA-00162-386,	0.0510902
Cluster 1	Biological process	mitotic sister chromatid separation	GO:0051306	5	0.00293652	3.24841	8	96	105	4093	MA-00090-122,MA-00334-70,MA-00067-21,MA-00067-383,MA-00184-373,MA-00213-579,MA-00120-222,MA-00112-84,	0.0490692
Cluster 1	Biological process	drug metabolic process	GO:0017144	4	0.00309685	2.18177	15	268	105	4093	MA-00268-174,MA-00090-253,MA-00162-359,MA-00210-75,MA-00072-156,MA-00023-29,MA-00072-324,MA-00297-337,MA-00323-25,MA-00182-360,MA-00173-20,MA-00173-21,MA-00268-129,MA-00162-386,MA-00210-246,	0.049758
Cluster 1	Biological process	regulation of actin filament length	GO:0030832	9	0.00325287	4.87262	5	40	105	4093	MA-00112-245,MA-00072-245,MA-00210-187,MA-00210-13,MA-00101-211,	0.0517671
Cluster 1	Biological process	positive regulation of supramolecular fiber organization	GO:1902905	7	0.00325287	4.87262	5	40	105	4093	MA-00112-245,MA-00072-245,MA-00210-187,MA-00210-13,MA-00101-211,	0.0517671
Cluster 1	Biological process	regulation of actin polymerization or depolymerization	GO:0008064	10	0.00325287	4.87262	5	40	105	4093	MA-00112-245,MA-00072-245,MA-00210-187,MA-00210-13,MA-00101-211,	0.0517671
Cluster 1	Biological process	ribonucleoside monophosphate biosynthetic process	GO:0009156	10	0.00338796	4.03251	6	58	105	4093	MA-00162-359,MA-00023-29,MA-00323-25,MA-00268-129,MA-00162-386,MA-00210-246,	0.0524193
Cluster 1	Biological process	nicotinamide nucleotide metabolic process	GO:0046496	10	0.00338796	4.03251	6	58	105	4093	MA-00334-306,MA-00073-476,MA-00323-25,MA-00268-129,MA-00213-269,MA-00210-246,	0.0524193
Cluster 1	Biological process	mitochondrion localization	GO:0051646	5	0.0036303	4.75377	5	41	105	4093	MA-00112-245,MA-00072-245,MA-00101-211,MA-00334-287,MA-00213-422,	0.0551476
Cluster 1	Biological process	multicellular organism development	GO:0007275	4	0.0036303	4.75377	5	41	105	4093	MA-00334-4,MA-00090-253,MA-00072-156,MA-00210-142,MA-00162-386,	0.0551476
Cluster 1	Biological process	carboxylic acid metabolic process	GO:0019752	6	0.00364235	1.92374	19	385	105	4093	MA-00072-79,MA-00153-402,MA-00268-174,MA-00055-170,MA-00101-208,MA-00090-308,MA-00334-315,MA-00210-75,MA-00072-156,MA-00072-324,MA-00297-337,MA-00323-25,MA-00173-186,MA-00173-20,MA-00173-21,MA-00268-129,MA-00120-350,MA-00213-428,MA-00210-246,	0.0543426
Cluster 1	Biological process	pyridine nucleotide metabolic process	GO:0019362	9	0.00369437	3.96416	6	59	105	4093	MA-00334-306,MA-00073-476,MA-00323-25,MA-00268-129,MA-00213-269,MA-00210-246,	0.0546309
Cluster 1	Biological process	regulation of mitotic nuclear division	GO:0007088	8	0.00386974	2.66993	10	146	105	4093	MA-00090-122,MA-00334-70,MA-00067-21,MA-00067-383,MA-00184-373,MA-00213-579,MA-00120-222,MA-00323-56,MA-00120-216,MA-00112-84,	0.0547995
Cluster 1	Biological process	ATP biosynthetic process	GO:0006754	12	0.00403822	4.64059	5	42	105	4093	MA-00023-29,MA-00297-337,MA-00323-25,MA-00268-129,MA-00210-246,	0.0562322
Cluster 1	Biological process	actin polymerization or depolymerization	GO:0008154	6	0.00403822	4.64059	5	42	105	4093	MA-00112-245,MA-00072-245,MA-00210-187,MA-00210-13,MA-00101-211,	0.0562322
Cluster 1	Biological process	regulation of organelle organization	GO:0033043	6	0.00416177	1.86067	20	419	105	4093	MA-00112-245,MA-00090-409,MA-00072-245,MA-00090-122,MA-00184-230,MA-00210-187,MA-00210-13,MA-00334-70,MA-00101-211,MA-00067-21,MA-00067-383,MA-00184-373,MA-00213-579,MA-00073-218,MA-00270-6,MA-00120-222,MA-00323-56,MA-00120-216,MA-00090-504,MA-00112-84,	0.0570025
Cluster 1	Biological process	nucleoside monophosphate biosynthetic process	GO:0009124	9	0.00436844	3.83419	6	61	105	4093	MA-00162-359,MA-00023-29,MA-00323-25,MA-00268-129,MA-00162-386,MA-00210-246,	0.0593468
Cluster 1	Biological process	nuclear chromosome segregation	GO:0098813	4	0.00451525	2.25223	13	225	105	4093	MA-00090-122,MA-00334-70,MA-00067-21,MA-00334-287,MA-00067-383,MA-00184-373,MA-00213-619,MA-00213-579,MA-00120-222,MA-00323-56,MA-00120-216,MA-00213-422,MA-00112-84,	0.0608467
Cluster 1	Biological process	purine ribonucleoside triphosphate biosynthetic process	GO:0009206	11	0.00495079	4.42965	5	44	105	4093	MA-00023-29,MA-00297-337,MA-00323-25,MA-00268-129,MA-00210-246,	0.0656569
Cluster 1	Biological process	purine ribonucleotide metabolic process	GO:0009150	10	0.00513469	2.74085	9	128	105	4093	MA-00210-75,MA-00023-29,MA-00297-337,MA-00323-25,MA-00173-186,MA-00173-20,MA-00173-21,MA-00268-129,MA-00210-246,	0.0675595
Cluster 1	Biological process	positive regulation of catabolic process	GO:0009896	6	0.00540761	2.94196	8	106	105	4093	MA-00090-122,MA-00334-70,MA-00067-21,MA-00067-383,MA-00184-373,MA-00213-579,MA-00120-222,MA-00112-84,	0.0689779
Cluster 1	Biological process	positive regulation of cellular catabolic process	GO:0031331	7	0.00540761	2.94196	8	106	105	4093	MA-00090-122,MA-00334-70,MA-00067-21,MA-00067-383,MA-00184-373,MA-00213-579,MA-00120-222,MA-00112-84,	0.0689779
Cluster 1	Biological process	purine nucleoside triphosphate biosynthetic process	GO:0009145	10	0.00545808	4.33122	5	45	105	4093	MA-00023-29,MA-00297-337,MA-00323-25,MA-00268-129,MA-00210-246,	0.0685748
Cluster 1	Biological process	purine nucleotide metabolic process	GO:0006163	9	0.00568383	2.69868	9	130	105	4093	MA-00210-75,MA-00023-29,MA-00297-337,MA-00323-25,MA-00173-186,MA-00173-20,MA-00173-21,MA-00268-129,MA-00210-246,	0.0708782
Cluster 1	Biological process	pyridine-containing compound metabolic process	GO:0072524	5	0.00598372	3.59824	6	65	105	4093	MA-00334-306,MA-00073-476,MA-00323-25,MA-00268-129,MA-00213-269,MA-00210-246,	0.0735205
Cluster 1	Biological process	oxoacid metabolic process	GO:0043436	5	0.00618333	1.83326	19	404	105	4093	MA-00072-79,MA-00153-402,MA-00268-174,MA-00055-170,MA-00101-208,MA-00090-308,MA-00334-315,MA-00210-75,MA-00072-156,MA-00072-324,MA-00297-337,MA-00323-25,MA-00173-186,MA-00173-20,MA-00173-21,MA-00268-129,MA-00120-350,MA-00213-428,MA-00210-246,	0.0754186
Cluster 1	Biological process	organic acid metabolic process	GO:0006082	4	0.00634987	1.82874	19	405	105	4093	MA-00072-79,MA-00153-402,MA-00268-174,MA-00055-170,MA-00101-208,MA-00090-308,MA-00334-315,MA-00210-75,MA-00072-156,MA-00072-324,MA-00297-337,MA-00323-25,MA-00173-186,MA-00173-20,MA-00173-21,MA-00268-129,MA-00120-350,MA-00213-428,MA-00210-246,	0.0752527
Cluster 1	Biological process	cofactor biosynthetic process	GO:0051188	5	0.00647192	2.48286	10	157	105	4093	MA-00268-174,MA-00090-308,MA-00162-359,MA-00323-25,MA-00173-186,MA-00173-20,MA-00173-21,MA-00268-129,MA-00213-269,MA-00210-246,	0.076159
Cluster 1	Biological process	ribonucleoside triphosphate biosynthetic process	GO:0009201	10	0.00658115	4.14691	5	47	105	4093	MA-00023-29,MA-00297-337,MA-00323-25,MA-00268-129,MA-00210-246,	0.0769029
Cluster 1	Biological process	regulation of actin filament organization	GO:0110053	9	0.00658115	4.14691	5	47	105	4093	MA-00112-245,MA-00072-245,MA-00210-187,MA-00210-13,MA-00101-211,	0.0769029
Cluster 1	Biological process	chromosome segregation	GO:0007059	3	0.00698229	2.1382	13	237	105	4093	MA-00090-122,MA-00334-70,MA-00067-21,MA-00334-287,MA-00067-383,MA-00184-373,MA-00213-619,MA-00213-579,MA-00120-222,MA-00323-56,MA-00120-216,MA-00213-422,MA-00112-84,	0.0793701
Cluster 1	Biological process	endoplasmic reticulum to Golgi vesicle-mediated transport	GO:0006888	7	0.00712502	2.80944	8	111	105	4093	MA-00213-22,MA-00184-238,MA-00323-137,MA-00055-210,MA-00184-300,MA-00139-181,MA-00270-6,MA-00101-598,	0.0804453
Cluster 1	Biological process	positive regulation of cellular component organization	GO:0051130	6	0.00722875	2.12921	13	238	105	4093	MA-00112-245,MA-00072-245,MA-00090-122,MA-00210-187,MA-00210-13,MA-00334-70,MA-00101-211,MA-00067-21,MA-00067-383,MA-00184-373,MA-00213-579,MA-00120-222,MA-00112-84,	0.079995
Cluster 1	Biological process	establishment of organelle localization	GO:0051656	5	0.00737724	2.43631	10	160	105	4093	MA-00112-245,MA-00090-409,MA-00173-140,MA-00334-287,MA-00072-156,MA-00326-99,MA-00270-6,MA-00090-504,MA-00090-469,MA-00213-422,	0.0811011
Cluster 1	Biological process	chromosome separation	GO:0051304	4	0.00751314	2.78435	8	112	105	4093	MA-00090-122,MA-00334-70,MA-00067-21,MA-00067-383,MA-00184-373,MA-00213-579,MA-00120-222,MA-00112-84,	0.0820553
Cluster 1	Biological process	multicellular organismal process	GO:0032501	2	0.008556	3.8981	5	50	105	4093	MA-00334-4,MA-00090-253,MA-00072-156,MA-00210-142,MA-00162-386,	0.0916479
Cluster 1	Biological process	small molecule biosynthetic process	GO:0044283	4	0.00888666	1.80839	18	388	105	4093	MA-00072-79,MA-00153-402,MA-00268-174,MA-00055-170,MA-00334-306,MA-00090-308,MA-00162-359,MA-00072-156,MA-00297-337,MA-00323-25,MA-00182-360,MA-00173-20,MA-00173-21,MA-00139-271,MA-00268-129,MA-00162-386,MA-00213-428,MA-00210-246,	0.0933937
Cluster 1	Biological process	nucleoside triphosphate biosynthetic process	GO:0009142	9	0.0092966	3.82166	5	51	105	4093	MA-00023-29,MA-00297-337,MA-00323-25,MA-00268-129,MA-00210-246,	0.0958927
Cluster 1	Biological process	regulation of cell division	GO:0051302	5	0.00969839	2.66536	8	117	105	4093	MA-00090-122,MA-00334-70,MA-00067-21,MA-00067-383,MA-00184-373,MA-00213-579,MA-00120-222,MA-00112-84,	0.0988172
Cluster 1	Biological process	regulation of protein complex assembly	GO:0043254	6	0.00969839	2.66536	8	117	105	4093	MA-00112-245,MA-00090-409,MA-00072-245,MA-00210-187,MA-00210-13,MA-00101-211,MA-00270-6,MA-00090-504,	0.0988172
Cluster 1	Biological process	regulation of protein polymerization	GO:0032271	7	0.0100804	3.74817	5	52	105	4093	MA-00112-245,MA-00072-245,MA-00210-187,MA-00210-13,MA-00101-211,	0.101472
Cluster 1	Biological process	establishment of localization in cell	GO:0051649	4	0.0109356	1.51332	29	747	105	4093	MA-00112-245,MA-00213-22,MA-00210-177,MA-00090-409,MA-00173-140,MA-00297-267,MA-00184-238,MA-00067-285,MA-00210-187,MA-00072-333,MA-00323-137,MA-00055-210,MA-00334-287,MA-00072-156,MA-00213-583,MA-00184-300,MA-00112-21,MA-00213-570,MA-00326-99,MA-00112-29,MA-00139-181,MA-00270-6,MA-00182-191,MA-00153-132,MA-00184-280,MA-00090-504,MA-00090-469,MA-00213-422,MA-00101-598,	0.106862
Cluster 1	Biological process	positive regulation of cytoskeleton organization	GO:0051495	8	0.0117819	3.60935	5	54	105	4093	MA-00112-245,MA-00072-245,MA-00210-187,MA-00210-13,MA-00101-211,	0.113801
Cluster 1	Biological process	monocarboxylic acid biosynthetic process	GO:0072330	8	0.0118746	3.11848	6	75	105	4093	MA-00153-402,MA-00072-156,MA-00323-25,MA-00268-129,MA-00213-428,MA-00210-246,	0.113385
Cluster 1	Biological process	oxidoreduction coenzyme metabolic process	GO:0006733	6	0.0126304	3.07744	6	76	105	4093	MA-00334-306,MA-00073-476,MA-00323-25,MA-00268-129,MA-00213-269,MA-00210-246,	0.114703
Cluster 1	Biological process	Golgi vesicle transport	GO:0048193	6	0.0150427	2.09166	11	205	105	4093	MA-00213-22,MA-00090-409,MA-00184-238,MA-00323-137,MA-00055-210,MA-00184-300,MA-00139-181,MA-00270-6,MA-00184-280,MA-00090-504,MA-00101-598,	0.131604
Cluster 1	Biological process	protein polymerization	GO:0051258	7	0.0151005	2.96058	6	79	105	4093	MA-00112-245,MA-00072-245,MA-00210-187,MA-00210-13,MA-00101-211,MA-00153-132,	0.131422
Cluster 1	Biological process	organelle fission	GO:0048285	5	0.0154492	1.82723	15	320	105	4093	MA-00090-122,MA-00334-70,MA-00067-21,MA-00334-287,MA-00067-383,MA-00184-373,MA-00213-619,MA-00213-579,MA-00153-132,MA-00120-222,MA-00323-56,MA-00120-216,MA-00090-469,MA-00213-422,MA-00112-84,	0.133759
Cluster 1	Biological process	carboxylic acid biosynthetic process	GO:0046394	7	0.0155554	2.08151	11	206	105	4093	MA-00153-402,MA-00268-174,MA-00055-170,MA-00090-308,MA-00072-156,MA-00323-25,MA-00173-20,MA-00173-21,MA-00268-129,MA-00213-428,MA-00210-246,	0.131279
Cluster 1	Biological process	organic acid biosynthetic process	GO:0016053	5	0.0155554	2.08151	11	206	105	4093	MA-00153-402,MA-00268-174,MA-00055-170,MA-00090-308,MA-00072-156,MA-00323-25,MA-00173-20,MA-00173-21,MA-00268-129,MA-00213-428,MA-00210-246,	0.131279
Cluster 1	Biological process	cortical cytoskeleton organization	GO:0030865	6	0.0157689	2.64919	7	103	105	4093	MA-00112-245,MA-00072-245,MA-00173-140,MA-00210-187,MA-00210-13,MA-00101-211,MA-00326-99,	0.131094
Cluster 1	Biological process	cortical actin cytoskeleton organization	GO:0030866	7	0.0157689	2.64919	7	103	105	4093	MA-00112-245,MA-00072-245,MA-00173-140,MA-00210-187,MA-00210-13,MA-00101-211,MA-00326-99,	0.131094
Cluster 1	Biological process	carbohydrate catabolic process	GO:0016052	5	0.0168679	3.30347	5	59	105	4093	MA-00073-476,MA-00297-337,MA-00323-25,MA-00268-129,MA-00210-246,	0.13422
Cluster 1	Biological process	mitotic cell cycle process	GO:1903047	4	0.0177607	1.60196	21	511	105	4093	MA-00072-245,MA-00090-122,MA-00189-446,MA-00173-140,MA-00210-187,MA-00210-13,MA-00334-70,MA-00067-21,MA-00334-287,MA-00067-383,MA-00184-373,MA-00213-619,MA-00213-579,MA-00326-99,MA-00270-6,MA-00120-222,MA-00323-56,MA-00120-216,MA-00090-469,MA-00213-422,MA-00112-84,	0.139334
Cluster 1	Biological process	organonitrogen compound catabolic process	GO:1901565	5	0.0178382	1.71678	17	386	105	4093	MA-00090-122,MA-00067-285,MA-00334-70,MA-00090-253,MA-00067-21,MA-00067-383,MA-00184-373,MA-00153-277,MA-00213-579,MA-00210-142,MA-00073-517,MA-00173-20,MA-00120-222,MA-00173-21,MA-00139-271,MA-00213-269,MA-00112-84,	0.139288
Cluster 1	Biological process	positive regulation of mitotic cell cycle	GO:0045931	7	0.0183327	2.38052	8	131	105	4093	MA-00090-122,MA-00334-70,MA-00067-21,MA-00067-383,MA-00184-373,MA-00213-579,MA-00120-222,MA-00112-84,	0.142483
Cluster 1	Biological process	regulation of nuclear division	GO:0051783	7	0.0186022	2.11853	10	184	105	4093	MA-00090-122,MA-00334-70,MA-00067-21,MA-00067-383,MA-00184-373,MA-00213-579,MA-00120-222,MA-00323-56,MA-00120-216,MA-00112-84,	0.143909
Cluster 1	Biological process	small molecule metabolic process	GO:0044281	3	0.0190739	1.46506	28	745	105	4093	MA-00072-79,MA-00153-402,MA-00268-174,MA-00055-170,MA-00334-306,MA-00090-253,MA-00101-208,MA-00090-308,MA-00334-315,MA-00162-359,MA-00073-476,MA-00210-75,MA-00072-156,MA-00023-29,MA-00072-324,MA-00297-337,MA-00323-25,MA-00173-186,MA-00182-360,MA-00173-20,MA-00173-21,MA-00139-271,MA-00268-129,MA-00162-386,MA-00120-350,MA-00213-428,MA-00213-269,MA-00210-246,	0.146878
Cluster 1	Biological process	antibiotic metabolic process	GO:0016999	5	0.0192561	3.19516	5	61	105	4093	MA-00090-253,MA-00210-75,MA-00072-156,MA-00173-20,MA-00173-21,	0.147601
Cluster 1	Biological process	organophosphate biosynthetic process	GO:0090407	6	0.0193935	1.94096	12	241	105	4093	MA-00072-79,MA-00162-359,MA-00023-29,MA-00297-337,MA-00323-25,MA-00173-186,MA-00173-20,MA-00173-21,MA-00268-129,MA-00162-386,MA-00213-269,MA-00210-246,	0.147975
Cluster 1	Biological process	regulation of cellular catabolic process	GO:0031329	6	0.0205973	2.19268	9	160	105	4093	MA-00090-122,MA-00334-70,MA-00067-21,MA-00067-383,MA-00184-373,MA-00213-579,MA-00297-337,MA-00120-222,MA-00112-84,	0.155738
Cluster 1	Biological process	vesicle-mediated transport	GO:0016192	5	0.0211797	1.62421	19	456	105	4093	MA-00112-245,MA-00213-22,MA-00090-409,MA-00072-245,MA-00173-140,MA-00297-267,MA-00184-238,MA-00067-285,MA-00101-211,MA-00323-137,MA-00055-210,MA-00184-300,MA-00326-99,MA-00139-181,MA-00270-6,MA-00153-132,MA-00184-280,MA-00090-504,MA-00101-598,	0.154547
Cluster 1	Biological process	regulation of supramolecular fiber organization	GO:1902903	6	0.0218573	3.09373	5	63	105	4093	MA-00112-245,MA-00072-245,MA-00210-187,MA-00210-13,MA-00101-211,	0.158798
Cluster 1	Biological process	regulation of cellular component organization	GO:0051128	5	0.022797	1.54241	22	556	105	4093	MA-00112-245,MA-00090-409,MA-00072-245,MA-00090-122,MA-00184-230,MA-00210-187,MA-00210-13,MA-00334-70,MA-00101-211,MA-00067-21,MA-00334-287,MA-00067-383,MA-00184-373,MA-00213-579,MA-00073-218,MA-00270-6,MA-00120-222,MA-00323-56,MA-00120-216,MA-00090-504,MA-00213-422,MA-00112-84,	0.164198
Cluster 1	Biological process	regulation of catabolic process	GO:0009894	5	0.0246215	2.12623	9	165	105	4093	MA-00090-122,MA-00334-70,MA-00067-21,MA-00067-383,MA-00184-373,MA-00213-579,MA-00297-337,MA-00120-222,MA-00112-84,	0.176577
Cluster 1	Biological process	regulation of chromosome organization	GO:0033044	7	0.0249333	1.94023	11	221	105	4093	MA-00090-122,MA-00334-70,MA-00067-21,MA-00067-383,MA-00184-373,MA-00213-579,MA-00073-218,MA-00120-222,MA-00323-56,MA-00120-216,MA-00112-84,	0.17805
Cluster 1	Biological process	nuclear division	GO:0000280	6	0.0256209	1.76043	14	310	105	4093	MA-00090-122,MA-00334-70,MA-00067-21,MA-00334-287,MA-00067-383,MA-00184-373,MA-00213-619,MA-00213-579,MA-00120-222,MA-00323-56,MA-00120-216,MA-00090-469,MA-00213-422,MA-00112-84,	0.180644
Cluster 1	Biological process	ribonucleoside monophosphate metabolic process	GO:0009161	9	0.0270107	2.59873	6	90	105	4093	MA-00162-359,MA-00023-29,MA-00323-25,MA-00268-129,MA-00162-386,MA-00210-246,	0.159487
Cluster 1	Biological process	mitotic cell cycle	GO:0000278	4	0.030439	1.51874	21	539	105	4093	MA-00072-245,MA-00090-122,MA-00189-446,MA-00173-140,MA-00210-187,MA-00210-13,MA-00334-70,MA-00067-21,MA-00334-287,MA-00067-383,MA-00184-373,MA-00213-619,MA-00213-579,MA-00326-99,MA-00270-6,MA-00120-222,MA-00323-56,MA-00120-216,MA-00090-469,MA-00213-422,MA-00112-84,	0.179097
Cluster 1	Biological process	cellular localization	GO:0051641	3	0.0306833	1.33889	35	1019	105	4093	MA-00112-245,MA-00213-22,MA-00210-177,MA-00090-409,MA-00072-245,MA-00173-140,MA-00297-267,MA-00184-238,MA-00067-285,MA-00210-187,MA-00101-211,MA-00072-333,MA-00323-137,MA-00055-210,MA-00334-287,MA-00213-619,MA-00072-156,MA-00213-583,MA-00184-300,MA-00112-21,MA-00213-570,MA-00326-99,MA-00112-29,MA-00139-181,MA-00270-6,MA-00182-191,MA-00153-132,MA-00323-56,MA-00120-216,MA-00184-280,MA-00206-8,MA-00…	0.179901
Cluster 1	Biological process	cellular modified amino acid metabolic process	GO:0006575	5	0.0309985	2.82471	5	69	105	4093	MA-00268-174,MA-00326-84,MA-00090-308,MA-00153-277,MA-00173-186,	0.174995
Cluster 1	Biological process	mitotic cell cycle phase transition	GO:0044772	5	0.0311168	1.81307	12	258	105	4093	MA-00090-122,MA-00189-446,MA-00334-70,MA-00067-21,MA-00067-383,MA-00184-373,MA-00213-579,MA-00120-222,MA-00323-56,MA-00120-216,MA-00090-469,MA-00112-84,	0.175071
Cluster 1	Biological process	proteolysis involved in cellular protein catabolic process	GO:0051603	7	0.0327754	1.79912	12	260	105	4093	MA-00090-122,MA-00067-285,MA-00334-70,MA-00090-253,MA-00067-21,MA-00067-383,MA-00184-373,MA-00213-579,MA-00210-142,MA-00073-517,MA-00120-222,MA-00112-84,	0.183784
Cluster 1	Biological process	ATP metabolic process	GO:0046034	3	0.0345083	2.74514	5	71	105	4093	MA-00023-29,MA-00297-337,MA-00323-25,MA-00268-129,MA-00210-246,	0.192854
Cluster 1	Biological process	ubiquitin-dependent protein catabolic process	GO:0006511	9	0.0350009	1.8403	11	233	105	4093	MA-00090-122,MA-00067-285,MA-00334-70,MA-00090-253,MA-00067-21,MA-00067-383,MA-00184-373,MA-00213-579,MA-00210-142,MA-00120-222,MA-00112-84,	0.194955
Cluster 1	Biological process	modification-dependent protein catabolic process	GO:0019941	8	0.0350009	1.8403	11	233	105	4093	MA-00090-122,MA-00067-285,MA-00334-70,MA-00090-253,MA-00067-21,MA-00067-383,MA-00184-373,MA-00213-579,MA-00210-142,MA-00120-222,MA-00112-84,	0.194955
Cluster 1	Biological process	cell cycle phase transition	GO:0044770	4	0.0353819	1.7786	12	263	105	4093	MA-00090-122,MA-00189-446,MA-00334-70,MA-00067-21,MA-00067-383,MA-00184-373,MA-00213-579,MA-00120-222,MA-00323-56,MA-00120-216,MA-00090-469,MA-00112-84,	0.195772
Cluster 1	Biological process	organic substance catabolic process	GO:1901575	4	0.0386412	1.43268	24	653	105	4093	MA-00153-402,MA-00090-122,MA-00067-285,MA-00334-70,MA-00090-253,MA-00067-21,MA-00067-383,MA-00184-373,MA-00073-476,MA-00153-277,MA-00213-579,MA-00072-324,MA-00297-337,MA-00323-25,MA-00210-142,MA-00073-517,MA-00173-20,MA-00120-222,MA-00173-21,MA-00139-271,MA-00268-129,MA-00213-269,MA-00112-84,MA-00210-246,	0.209641
Cluster 1	Biological process	intracellular transport	GO:0046907	5	0.0386874	1.41852	25	687	105	4093	MA-00213-22,MA-00210-177,MA-00090-409,MA-00297-267,MA-00184-238,MA-00067-285,MA-00210-187,MA-00323-137,MA-00055-210,MA-00334-287,MA-00072-156,MA-00213-583,MA-00184-300,MA-00112-21,MA-00213-570,MA-00112-29,MA-00139-181,MA-00270-6,MA-00182-191,MA-00153-132,MA-00184-280,MA-00090-504,MA-00090-469,MA-00213-422,MA-00101-598,	0.209213
Cluster 1	Biological process	nucleoside monophosphate metabolic process	GO:0009123	8	0.0388015	2.38659	6	98	105	4093	MA-00162-359,MA-00023-29,MA-00323-25,MA-00268-129,MA-00162-386,MA-00210-246,	0.209152
Cluster 1	Biological process	organophosphate metabolic process	GO:0019637	5	0.0396751	1.62421	15	360	105	4093	MA-00072-79,MA-00334-306,MA-00162-359,MA-00073-476,MA-00210-75,MA-00023-29,MA-00297-337,MA-00323-25,MA-00173-186,MA-00173-20,MA-00173-21,MA-00268-129,MA-00162-386,MA-00213-269,MA-00210-246,	0.213174
Cluster 1	Biological process	purine ribonucleoside triphosphate metabolic process	GO:0009205	10	0.0402202	2.63385	5	74	105	4093	MA-00023-29,MA-00297-337,MA-00323-25,MA-00268-129,MA-00210-246,	0.21541
Cluster 1	Biological process	protein-containing complex assembly	GO:0065003	5	0.0402906	1.47495	21	555	105	4093	MA-00112-245,MA-00090-409,MA-00072-245,MA-00189-446,MA-00210-187,MA-00210-13,MA-00101-211,MA-00090-253,MA-00067-21,MA-00210-168,MA-00184-373,MA-00213-579,MA-00112-21,MA-00213-570,MA-00184-393,MA-00270-6,MA-00153-132,MA-00334-109,MA-00120-222,MA-00090-504,MA-00090-469,	0.215098
Cluster 1	Biological process	actomyosin structure organization	GO:0031032	7	0.0443304	2.56454	5	76	105	4093	MA-00072-245,MA-00173-140,MA-00210-187,MA-00210-13,MA-00326-99,	0.227228
Cluster 1	Biological process	actomyosin contractile ring organization	GO:0044837	8	0.0443304	2.56454	5	76	105	4093	MA-00072-245,MA-00173-140,MA-00210-187,MA-00210-13,MA-00326-99,	0.227228
Cluster 1	Biological process	cellular protein catabolic process	GO:0044257	7	0.0462142	1.70719	12	274	105	4093	MA-00090-122,MA-00067-285,MA-00334-70,MA-00090-253,MA-00067-21,MA-00067-383,MA-00184-373,MA-00213-579,MA-00210-142,MA-00073-517,MA-00120-222,MA-00112-84,	0.235439
Cluster 1	Biological process	purine nucleoside triphosphate metabolic process	GO:0009144	9	0.046477	2.53123	5	77	105	4093	MA-00023-29,MA-00297-337,MA-00323-25,MA-00268-129,MA-00210-246,	0.236058
Cluster 1	Biological process	ribonucleoside triphosphate metabolic process	GO:0009199	9	0.046477	2.53123	5	77	105	4093	MA-00023-29,MA-00297-337,MA-00323-25,MA-00268-129,MA-00210-246,	0.236058
Cluster 1	Biological process	positive regulation of cell cycle process	GO:0090068	7	0.0470085	1.98629	8	157	105	4093	MA-00090-122,MA-00334-70,MA-00067-21,MA-00067-383,MA-00184-373,MA-00213-579,MA-00120-222,MA-00112-84,	0.237315
Cluster 1	Biological process	cell cycle process	GO:0022402	3	0.0499325	1.38427	25	704	105	4093	MA-00112-245,MA-00072-245,MA-00090-122,MA-00189-446,MA-00173-140,MA-00067-285,MA-00210-187,MA-00210-13,MA-00334-70,MA-00090-253,MA-00067-21,MA-00334-287,MA-00067-383,MA-00184-373,MA-00213-619,MA-00213-579,MA-00326-99,MA-00270-6,MA-00120-222,MA-00323-56,MA-00120-216,MA-00072-264,MA-00090-469,MA-00213-422,MA-00112-84,	0.247588
Cluster 2	Biological process	cellular amino acid biosynthetic process	GO:0008652	8	0	5.01341	73	126	473	4093	MA-00072-196,MA-00334-14,MA-00112-345,MA-00120-148,MA-00120-147,MA-00182-312,MA-00072-185,MA-00120-150,MA-00162-60,MA-00184-79,MA-00055-99,MA-00189-361,MA-00320-38,MA-00153-283,MA-00182-72,MA-00320-201,MA-00139-32,MA-00120-112,MA-00153-598,MA-00323-77,MA-00334-567,MA-00153-333,MA-00153-455,MA-00297-233,MA-00182-63,MA-00326-106,MA-00307-1,MA-00334-436,MA-00323-89,MA-00334-552,MA-00334-434,MA-00090…	0
Cluster 2	Biological process	drug metabolic process	GO:0017144	4	0	2.87366	89	268	473	4093	MA-00120-247,MA-00189-312,MA-00182-331,MA-00112-350,MA-00120-141,MA-00112-222,MA-00112-221,MA-00323-15,MA-00055-178,MA-00210-156,MA-00153-186,MA-00297-74,MA-00120-442,MA-00153-283,MA-00189-376,MA-00101-610,MA-00120-100,MA-00120-112,MA-00320-55,MA-00323-195,MA-00182-97,MA-00153-598,MA-00334-567,MA-00184-106,MA-00210-307,MA-00334-304,MA-00182-156,MA-00153-205,MA-00182-63,MA-00072-9,MA-00334-552,MA-…	0
Cluster 2	Biological process	nucleotide metabolic process	GO:0009117	8	0	3.00984	72	207	473	4093	MA-00189-312,MA-00182-331,MA-00268-8,MA-00112-222,MA-00120-261,MA-00112-221,MA-00323-15,MA-00055-178,MA-00210-156,MA-00120-398,MA-00297-74,MA-00153-271,MA-00320-114,MA-00189-376,MA-00067-55,MA-00153-253,MA-00173-30,MA-00320-55,MA-00323-195,MA-00182-97,MA-00184-106,MA-00334-463,MA-00334-304,MA-00055-211,MA-00182-156,MA-00153-205,MA-00072-9,MA-00090-17,MA-00184-253,MA-00120-280,MA-00120-281,MA-0033…	0
Cluster 2	Biological process	nucleoside monophosphate metabolic process	GO:0009123	8	0	4.67983	53	98	473	4093	MA-00189-312,MA-00182-331,MA-00268-8,MA-00112-222,MA-00323-15,MA-00055-178,MA-00210-156,MA-00120-398,MA-00297-74,MA-00320-114,MA-00067-55,MA-00153-253,MA-00320-55,MA-00323-195,MA-00182-97,MA-00184-106,MA-00334-463,MA-00334-304,MA-00182-156,MA-00153-205,MA-00072-9,MA-00184-253,MA-00120-280,MA-00120-281,MA-00334-247,MA-00153-446,MA-00055-21,MA-00210-301,MA-00334-30,MA-00317-5,MA-00334-356,MA-00112-…	0
Cluster 2	Biological process	purine ribonucleotide metabolic process	GO:0009150	10	0	3.85341	57	128	473	4093	MA-00189-312,MA-00182-331,MA-00268-8,MA-00112-222,MA-00112-221,MA-00323-15,MA-00055-178,MA-00210-156,MA-00120-398,MA-00297-74,MA-00153-271,MA-00320-114,MA-00189-376,MA-00067-55,MA-00153-253,MA-00320-55,MA-00323-195,MA-00182-97,MA-00184-106,MA-00334-304,MA-00153-205,MA-00072-9,MA-00120-280,MA-00120-281,MA-00334-247,MA-00153-446,MA-00055-21,MA-00210-301,MA-00334-30,MA-00317-5,MA-00334-356,MA-00112-…	0
Cluster 2	Biological process	ribonucleoside monophosphate metabolic process	GO:0009161	9	0	4.90352	51	90	473	4093	MA-00189-312,MA-00182-331,MA-00268-8,MA-00112-222,MA-00323-15,MA-00055-178,MA-00210-156,MA-00120-398,MA-00297-74,MA-00320-114,MA-00067-55,MA-00153-253,MA-00320-55,MA-00323-195,MA-00182-97,MA-00184-106,MA-00334-463,MA-00334-304,MA-00182-156,MA-00153-205,MA-00072-9,MA-00184-253,MA-00120-280,MA-00120-281,MA-00334-247,MA-00153-446,MA-00055-21,MA-00210-301,MA-00334-30,MA-00317-5,MA-00112-246,MA-00073-…	0
Cluster 2	Biological process	ATP metabolic process	GO:0046034	3	0	4.63133	38	71	473	4093	MA-00189-312,MA-00182-331,MA-00112-222,MA-00323-15,MA-00055-178,MA-00210-156,MA-00297-74,MA-00320-55,MA-00323-195,MA-00182-97,MA-00184-106,MA-00334-304,MA-00153-205,MA-00072-9,MA-00120-280,MA-00120-281,MA-00153-446,MA-00055-21,MA-00210-301,MA-00334-30,MA-00317-5,MA-00112-246,MA-00073-618,MA-00184-175,MA-00073-551,MA-00101-150,MA-00067-295,MA-00326-188,MA-00213-327,MA-00270-95,MA-00189-290,MA-0013…	0
Cluster 2	Biological process	organonitrogen compound biosynthetic process	GO:1901566	5	0	2.11421	226	925	473	4093	MA-00072-196,MA-00120-247,MA-00189-312,MA-00334-14,MA-00268-8,MA-00112-345,MA-00120-141,MA-00120-261,MA-00153-171,MA-00120-384,MA-00323-15,MA-00120-148,MA-00120-147,MA-00055-178,MA-00182-312,MA-00210-156,MA-00210-158,MA-00072-185,MA-00153-186,MA-00120-150,MA-00206-21,MA-00120-270,MA-00120-398,MA-00297-74,MA-00162-60,MA-00210-162,MA-00184-79,MA-00210-129,MA-00120-442,MA-00153-271,MA-00189-115,MA-0…	0
Cluster 2	Biological process	ribonucleotide metabolic process	GO:0009259	9	0	3.77819	62	142	473	4093	MA-00189-312,MA-00182-331,MA-00268-8,MA-00112-222,MA-00120-261,MA-00112-221,MA-00323-15,MA-00055-178,MA-00210-156,MA-00120-398,MA-00297-74,MA-00153-271,MA-00320-114,MA-00189-376,MA-00067-55,MA-00153-253,MA-00320-55,MA-00323-195,MA-00182-97,MA-00184-106,MA-00334-463,MA-00334-304,MA-00055-211,MA-00182-156,MA-00153-205,MA-00072-9,MA-00184-253,MA-00120-280,MA-00120-281,MA-00334-247,MA-00153-446,MA-00…	0
Cluster 2	Biological process	alpha-amino acid biosynthetic process	GO:1901607	9	0	4.96499	70	122	473	4093	MA-00072-196,MA-00334-14,MA-00112-345,MA-00120-148,MA-00120-147,MA-00182-312,MA-00072-185,MA-00120-150,MA-00162-60,MA-00184-79,MA-00055-99,MA-00189-361,MA-00320-38,MA-00153-283,MA-00182-72,MA-00320-201,MA-00139-32,MA-00120-112,MA-00153-598,MA-00323-77,MA-00334-567,MA-00153-333,MA-00153-455,MA-00297-233,MA-00182-63,MA-00326-106,MA-00307-1,MA-00334-436,MA-00323-89,MA-00334-552,MA-00334-434,MA-00090…	0
Cluster 2	Biological process	carboxylic acid biosynthetic process	GO:0046394	7	0	3.99059	95	206	473	4093	MA-00072-196,MA-00334-14,MA-00112-345,MA-00120-148,MA-00120-147,MA-00055-178,MA-00182-312,MA-00210-156,MA-00072-185,MA-00120-150,MA-00162-60,MA-00184-79,MA-00055-99,MA-00189-361,MA-00320-38,MA-00153-283,MA-00182-72,MA-00320-201,MA-00139-32,MA-00120-112,MA-00153-598,MA-00323-77,MA-00334-567,MA-00153-333,MA-00153-455,MA-00297-233,MA-00182-63,MA-00326-106,MA-00307-1,MA-00334-436,MA-00323-89,MA-00334…	0
Cluster 2	Biological process	nucleobase-containing small molecule metabolic process	GO:0055086	6	0	3.08335	93	261	473	4093	MA-00120-247,MA-00189-312,MA-00182-331,MA-00268-8,MA-00120-141,MA-00112-222,MA-00120-261,MA-00112-221,MA-00323-15,MA-00055-178,MA-00210-156,MA-00153-186,MA-00120-398,MA-00297-74,MA-00184-79,MA-00153-271,MA-00320-114,MA-00189-376,MA-00067-55,MA-00153-253,MA-00173-30,MA-00320-55,MA-00323-195,MA-00182-97,MA-00184-106,MA-00334-463,MA-00334-304,MA-00055-211,MA-00182-156,MA-00153-205,MA-00307-1,MA-0007…	0
Cluster 2	Biological process	purine nucleotide metabolic process	GO:0006163	9	0	3.79413	57	130	473	4093	MA-00189-312,MA-00182-331,MA-00268-8,MA-00112-222,MA-00112-221,MA-00323-15,MA-00055-178,MA-00210-156,MA-00120-398,MA-00297-74,MA-00153-271,MA-00320-114,MA-00189-376,MA-00067-55,MA-00153-253,MA-00320-55,MA-00323-195,MA-00182-97,MA-00184-106,MA-00334-304,MA-00153-205,MA-00072-9,MA-00120-280,MA-00120-281,MA-00334-247,MA-00153-446,MA-00055-21,MA-00210-301,MA-00334-30,MA-00317-5,MA-00334-356,MA-00112-…	0
Cluster 2	Biological process	oxoacid metabolic process	GO:0043436	5	0	3.10576	145	404	473	4093	MA-00072-196,MA-00120-365,MA-00334-14,MA-00112-350,MA-00112-345,MA-00112-221,MA-00120-148,MA-00120-147,MA-00055-178,MA-00182-312,MA-00210-156,MA-00072-185,MA-00120-150,MA-00162-60,MA-00210-162,MA-00184-79,MA-00153-271,MA-00055-99,MA-00189-361,MA-00320-38,MA-00153-161,MA-00153-283,MA-00334-415,MA-00189-376,MA-00182-72,MA-00101-610,MA-00320-201,MA-00153-253,MA-00139-32,MA-00120-112,MA-00153-598,MA-…	0
Cluster 2	Biological process	purine-containing compound metabolic process	GO:0072521	5	0	3.71647	67	156	473	4093	MA-00189-312,MA-00182-331,MA-00268-8,MA-00112-222,MA-00112-221,MA-00323-15,MA-00055-178,MA-00210-156,MA-00120-398,MA-00297-74,MA-00153-271,MA-00320-114,MA-00189-376,MA-00067-55,MA-00153-253,MA-00173-30,MA-00320-55,MA-00323-195,MA-00182-97,MA-00184-106,MA-00334-304,MA-00055-211,MA-00153-205,MA-00072-9,MA-00153-584,MA-00120-280,MA-00120-281,MA-00090-276,MA-00334-247,MA-00297-210,MA-00153-446,MA-000…	0
Cluster 2	Biological process	ribose phosphate metabolic process	GO:0019693	6	0	3.49356	65	161	473	4093	MA-00189-312,MA-00182-331,MA-00268-8,MA-00112-222,MA-00120-261,MA-00112-221,MA-00323-15,MA-00055-178,MA-00210-156,MA-00120-398,MA-00297-74,MA-00153-271,MA-00320-114,MA-00189-376,MA-00067-55,MA-00153-253,MA-00320-55,MA-00323-195,MA-00182-97,MA-00184-106,MA-00334-463,MA-00334-304,MA-00055-211,MA-00182-156,MA-00153-205,MA-00072-9,MA-00090-17,MA-00184-253,MA-00120-280,MA-00120-281,MA-00334-247,MA-001…	0
Cluster 2	Biological process	small molecule biosynthetic process	GO:0044283	4	0	2.65397	119	388	473	4093	MA-00072-196,MA-00334-14,MA-00112-350,MA-00112-345,MA-00120-261,MA-00120-148,MA-00120-147,MA-00055-178,MA-00182-312,MA-00210-156,MA-00072-185,MA-00120-150,MA-00162-60,MA-00184-79,MA-00120-442,MA-00055-99,MA-00189-361,MA-00320-38,MA-00153-283,MA-00182-72,MA-00297-182,MA-00067-55,MA-00320-201,MA-00153-253,MA-00120-100,MA-00139-32,MA-00120-112,MA-00153-598,MA-00323-77,MA-00334-567,MA-00334-463,MA-00…	0
Cluster 2	Biological process	carboxylic acid metabolic process	GO:0019752	6	0	3.25903	145	385	473	4093	MA-00072-196,MA-00120-365,MA-00334-14,MA-00112-350,MA-00112-345,MA-00112-221,MA-00120-148,MA-00120-147,MA-00055-178,MA-00182-312,MA-00210-156,MA-00072-185,MA-00120-150,MA-00162-60,MA-00210-162,MA-00184-79,MA-00153-271,MA-00055-99,MA-00189-361,MA-00320-38,MA-00153-161,MA-00153-283,MA-00334-415,MA-00189-376,MA-00182-72,MA-00101-610,MA-00320-201,MA-00153-253,MA-00139-32,MA-00120-112,MA-00153-598,MA-…	0
Cluster 2	Biological process	organic acid biosynthetic process	GO:0016053	5	0	3.99059	95	206	473	4093	MA-00072-196,MA-00334-14,MA-00112-345,MA-00120-148,MA-00120-147,MA-00055-178,MA-00182-312,MA-00210-156,MA-00072-185,MA-00120-150,MA-00162-60,MA-00184-79,MA-00055-99,MA-00189-361,MA-00320-38,MA-00153-283,MA-00182-72,MA-00320-201,MA-00139-32,MA-00120-112,MA-00153-598,MA-00323-77,MA-00334-567,MA-00153-333,MA-00153-455,MA-00297-233,MA-00182-63,MA-00326-106,MA-00307-1,MA-00334-436,MA-00323-89,MA-00334…	0
Cluster 2	Biological process	nucleoside triphosphate metabolic process	GO:0009141	8	1.11022e-16	4.32664	42	84	473	4093	MA-00189-312,MA-00182-331,MA-00112-222,MA-00120-261,MA-00323-15,MA-00055-178,MA-00210-156,MA-00297-74,MA-00067-55,MA-00320-55,MA-00323-195,MA-00182-97,MA-00184-106,MA-00334-304,MA-00055-211,MA-00153-205,MA-00072-9,MA-00120-280,MA-00120-281,MA-00153-446,MA-00055-21,MA-00210-301,MA-00334-30,MA-00317-5,MA-00112-246,MA-00073-618,MA-00184-175,MA-00073-551,MA-00101-150,MA-00067-295,MA-00326-188,MA-0021…	1.49436e-14
Cluster 2	Biological process	purine nucleoside triphosphate metabolic process	GO:0009144	9	1.11022e-16	4.60759	41	77	473	4093	MA-00189-312,MA-00182-331,MA-00112-222,MA-00323-15,MA-00055-178,MA-00210-156,MA-00297-74,MA-00067-55,MA-00320-55,MA-00323-195,MA-00182-97,MA-00184-106,MA-00334-304,MA-00055-211,MA-00153-205,MA-00072-9,MA-00120-280,MA-00120-281,MA-00153-446,MA-00055-21,MA-00210-301,MA-00334-30,MA-00317-5,MA-00112-246,MA-00073-618,MA-00184-175,MA-00073-551,MA-00101-150,MA-00067-295,MA-00326-188,MA-00213-327,MA-0032…	1.49436e-14
Cluster 2	Biological process	ribonucleoside triphosphate metabolic process	GO:0009199	9	1.11022e-16	4.49521	40	77	473	4093	MA-00189-312,MA-00182-331,MA-00112-222,MA-00120-261,MA-00323-15,MA-00055-178,MA-00210-156,MA-00297-74,MA-00067-55,MA-00320-55,MA-00323-195,MA-00182-97,MA-00184-106,MA-00334-304,MA-00153-205,MA-00072-9,MA-00120-280,MA-00120-281,MA-00153-446,MA-00055-21,MA-00210-301,MA-00334-30,MA-00317-5,MA-00112-246,MA-00073-618,MA-00184-175,MA-00073-551,MA-00101-150,MA-00067-295,MA-00326-188,MA-00213-327,MA-0027…	1.49436e-14
Cluster 2	Biological process	organic acid metabolic process	GO:0006082	4	1.11022e-16	3.11945	146	405	473	4093	MA-00072-196,MA-00120-365,MA-00334-14,MA-00112-350,MA-00112-345,MA-00112-221,MA-00120-148,MA-00120-147,MA-00055-178,MA-00182-312,MA-00210-156,MA-00072-185,MA-00120-150,MA-00162-60,MA-00210-162,MA-00184-79,MA-00153-271,MA-00055-99,MA-00189-361,MA-00320-38,MA-00153-161,MA-00153-283,MA-00334-415,MA-00189-376,MA-00182-72,MA-00101-610,MA-00320-201,MA-00153-253,MA-00139-32,MA-00120-112,MA-00153-598,MA-…	1.49436e-14
Cluster 2	Biological process	cellular amino acid metabolic process	GO:0006520	7	1.11022e-16	4.09064	104	220	473	4093	MA-00072-196,MA-00120-365,MA-00334-14,MA-00112-345,MA-00120-148,MA-00120-147,MA-00182-312,MA-00072-185,MA-00120-150,MA-00162-60,MA-00210-162,MA-00184-79,MA-00055-99,MA-00189-361,MA-00320-38,MA-00153-161,MA-00153-283,MA-00334-415,MA-00182-72,MA-00101-610,MA-00320-201,MA-00153-253,MA-00139-32,MA-00120-112,MA-00153-598,MA-00323-77,MA-00334-567,MA-00320-156,MA-00334-341,MA-00153-333,MA-00153-455,MA-0…	1.49436e-14
Cluster 2	Biological process	nucleoside monophosphate biosynthetic process	GO:0009124	9	2.22045e-16	4.68128	33	61	473	4093	MA-00189-312,MA-00268-8,MA-00323-15,MA-00055-178,MA-00210-156,MA-00120-398,MA-00297-74,MA-00320-114,MA-00153-253,MA-00320-55,MA-00334-463,MA-00182-156,MA-00153-205,MA-00184-253,MA-00334-247,MA-00153-446,MA-00055-21,MA-00334-30,MA-00334-356,MA-00112-246,MA-00073-551,MA-00297-533,MA-00067-295,MA-00326-188,MA-00072-90,MA-00270-95,MA-00139-189,MA-00268-29,MA-00101-313,MA-00139-294,MA-00213-50,MA-0018…	2.39098e-14
Cluster 2	Biological process	purine nucleoside monophosphate metabolic process	GO:0009126	9	2.22045e-16	5.06533	48	82	473	4093	MA-00189-312,MA-00182-331,MA-00268-8,MA-00112-222,MA-00323-15,MA-00055-178,MA-00210-156,MA-00120-398,MA-00297-74,MA-00320-114,MA-00067-55,MA-00153-253,MA-00320-55,MA-00323-195,MA-00182-97,MA-00184-106,MA-00334-304,MA-00153-205,MA-00072-9,MA-00120-280,MA-00120-281,MA-00334-247,MA-00153-446,MA-00055-21,MA-00210-301,MA-00334-30,MA-00317-5,MA-00112-246,MA-00073-618,MA-00184-175,MA-00073-551,MA-00101-…	2.39098e-14
Cluster 2	Biological process	purine ribonucleoside monophosphate metabolic process	GO:0009167	10	2.22045e-16	5.06533	48	82	473	4093	MA-00189-312,MA-00182-331,MA-00268-8,MA-00112-222,MA-00323-15,MA-00055-178,MA-00210-156,MA-00120-398,MA-00297-74,MA-00320-114,MA-00067-55,MA-00153-253,MA-00320-55,MA-00323-195,MA-00182-97,MA-00184-106,MA-00334-304,MA-00153-205,MA-00072-9,MA-00120-280,MA-00120-281,MA-00334-247,MA-00153-446,MA-00055-21,MA-00210-301,MA-00334-30,MA-00317-5,MA-00112-246,MA-00073-618,MA-00184-175,MA-00073-551,MA-00101-…	2.39098e-14
Cluster 2	Biological process	organonitrogen compound metabolic process	GO:1901564	4	2.22045e-16	1.45123	322	1920	473	4093	MA-00072-196,MA-00120-365,MA-00120-247,MA-00189-312,MA-00182-331,MA-00334-14,MA-00268-8,MA-00112-345,MA-00120-141,MA-00112-222,MA-00120-261,MA-00112-221,MA-00153-171,MA-00120-384,MA-00323-15,MA-00120-148,MA-00120-147,MA-00055-178,MA-00182-312,MA-00210-156,MA-00210-158,MA-00210-279,MA-00072-185,MA-00153-186,MA-00120-150,MA-00206-21,MA-00120-270,MA-00120-398,MA-00162-69,MA-00297-74,MA-00162-60,MA-0…	2.39098e-14
Cluster 2	Biological process	ribose phosphate biosynthetic process	GO:0046390	7	2.22045e-16	3.87595	43	96	473	4093	MA-00189-312,MA-00268-8,MA-00120-261,MA-00323-15,MA-00055-178,MA-00210-156,MA-00120-398,MA-00297-74,MA-00153-271,MA-00320-114,MA-00189-376,MA-00067-55,MA-00153-253,MA-00320-55,MA-00334-463,MA-00182-156,MA-00153-205,MA-00184-253,MA-00334-247,MA-00153-446,MA-00055-21,MA-00334-30,MA-00297-556,MA-00334-356,MA-00112-246,MA-00073-551,MA-00297-533,MA-00067-295,MA-00139-252,MA-00101-261,MA-00120-88,MA-00…	2.39098e-14
Cluster 2	Biological process	oxidative phosphorylation	GO:0006119	7	2.22045e-16	5.57656	29	45	473	4093	MA-00189-312,MA-00112-222,MA-00323-15,MA-00297-74,MA-00320-55,MA-00323-195,MA-00182-97,MA-00184-106,MA-00334-304,MA-00153-205,MA-00072-9,MA-00120-280,MA-00120-281,MA-00055-21,MA-00210-301,MA-00334-30,MA-00317-5,MA-00112-246,MA-00073-618,MA-00184-175,MA-00073-551,MA-00101-150,MA-00067-295,MA-00326-188,MA-00213-327,MA-00270-95,MA-00189-290,MA-00072-282,MA-00120-24,	2.39098e-14
Cluster 2	Biological process	nucleoside phosphate metabolic process	GO:0006753	7	2.22045e-16	3.02244	73	209	473	4093	MA-00189-312,MA-00182-331,MA-00268-8,MA-00112-222,MA-00120-261,MA-00112-221,MA-00323-15,MA-00055-178,MA-00210-156,MA-00120-398,MA-00297-74,MA-00153-271,MA-00320-114,MA-00189-376,MA-00067-55,MA-00153-253,MA-00173-30,MA-00320-55,MA-00323-195,MA-00182-97,MA-00184-106,MA-00334-463,MA-00334-304,MA-00055-211,MA-00182-156,MA-00153-205,MA-00072-9,MA-00090-17,MA-00184-253,MA-00120-280,MA-00120-281,MA-0033…	2.39098e-14
Cluster 2	Biological process	purine ribonucleoside triphosphate metabolic process	GO:0009205	10	3.33067e-16	4.56051	39	74	473	4093	MA-00189-312,MA-00182-331,MA-00112-222,MA-00323-15,MA-00055-178,MA-00210-156,MA-00297-74,MA-00067-55,MA-00320-55,MA-00323-195,MA-00182-97,MA-00184-106,MA-00334-304,MA-00153-205,MA-00072-9,MA-00120-280,MA-00120-281,MA-00153-446,MA-00055-21,MA-00210-301,MA-00334-30,MA-00317-5,MA-00112-246,MA-00073-618,MA-00184-175,MA-00073-551,MA-00101-150,MA-00067-295,MA-00326-188,MA-00213-327,MA-00270-95,MA-00189…	2.80193e-14
Cluster 2	Biological process	ribonucleotide biosynthetic process	GO:0009260	10	3.33067e-16	4.03164	41	88	473	4093	MA-00189-312,MA-00268-8,MA-00120-261,MA-00323-15,MA-00055-178,MA-00210-156,MA-00120-398,MA-00297-74,MA-00153-271,MA-00320-114,MA-00189-376,MA-00067-55,MA-00153-253,MA-00320-55,MA-00334-463,MA-00182-156,MA-00153-205,MA-00184-253,MA-00334-247,MA-00153-446,MA-00055-21,MA-00334-30,MA-00334-356,MA-00112-246,MA-00073-551,MA-00297-533,MA-00067-295,MA-00139-252,MA-00101-261,MA-00120-88,MA-00326-188,MA-00…	2.80193e-14
Cluster 2	Biological process	alpha-amino acid metabolic process	GO:1901605	8	3.33067e-16	4.25161	85	173	473	4093	MA-00072-196,MA-00334-14,MA-00112-345,MA-00120-148,MA-00120-147,MA-00182-312,MA-00072-185,MA-00120-150,MA-00162-60,MA-00184-79,MA-00055-99,MA-00189-361,MA-00320-38,MA-00153-161,MA-00153-283,MA-00182-72,MA-00101-610,MA-00320-201,MA-00153-253,MA-00139-32,MA-00120-112,MA-00153-598,MA-00323-77,MA-00334-567,MA-00334-341,MA-00153-333,MA-00153-455,MA-00297-233,MA-00182-63,MA-00326-106,MA-00307-1,MA-0033…	2.80193e-14
Cluster 2	Biological process	small molecule metabolic process	GO:0044281	3	3.33067e-16	2.59018	223	745	473	4093	MA-00072-196,MA-00120-365,MA-00120-247,MA-00189-312,MA-00182-331,MA-00334-14,MA-00268-8,MA-00112-350,MA-00112-345,MA-00120-141,MA-00112-222,MA-00120-261,MA-00112-221,MA-00323-15,MA-00120-148,MA-00120-147,MA-00055-178,MA-00182-312,MA-00210-156,MA-00072-185,MA-00153-186,MA-00120-150,MA-00120-398,MA-00297-74,MA-00162-60,MA-00210-162,MA-00184-79,MA-00120-442,MA-00153-271,MA-00055-99,MA-00189-361,MA-0…	2.80193e-14
Cluster 2	Biological process	purine-containing compound biosynthetic process	GO:0072522	6	4.44089e-16	4.02478	40	86	473	4093	MA-00189-312,MA-00268-8,MA-00323-15,MA-00055-178,MA-00210-156,MA-00120-398,MA-00297-74,MA-00153-271,MA-00320-114,MA-00189-376,MA-00067-55,MA-00153-253,MA-00320-55,MA-00153-205,MA-00090-276,MA-00334-247,MA-00153-446,MA-00055-21,MA-00334-30,MA-00182-115,MA-00334-356,MA-00182-102,MA-00112-246,MA-00073-551,MA-00297-533,MA-00067-295,MA-00139-252,MA-00101-261,MA-00120-88,MA-00326-188,MA-00072-90,MA-002…	3.3208e-14
Cluster 2	Biological process	ribonucleoside monophosphate biosynthetic process	GO:0009156	10	5.55112e-16	4.77422	32	58	473	4093	MA-00189-312,MA-00268-8,MA-00323-15,MA-00055-178,MA-00210-156,MA-00120-398,MA-00297-74,MA-00320-114,MA-00153-253,MA-00320-55,MA-00334-463,MA-00182-156,MA-00153-205,MA-00184-253,MA-00334-247,MA-00153-446,MA-00055-21,MA-00334-30,MA-00112-246,MA-00073-551,MA-00297-533,MA-00067-295,MA-00326-188,MA-00072-90,MA-00270-95,MA-00139-189,MA-00268-29,MA-00101-313,MA-00139-294,MA-00213-50,MA-00189-182,MA-0010…	4.03881e-14
Cluster 2	Biological process	nucleoside phosphate biosynthetic process	GO:1901293	8	1.44329e-15	3.37689	48	123	473	4093	MA-00189-312,MA-00268-8,MA-00120-261,MA-00323-15,MA-00055-178,MA-00210-156,MA-00120-398,MA-00297-74,MA-00153-271,MA-00320-114,MA-00189-376,MA-00067-55,MA-00153-253,MA-00173-30,MA-00320-55,MA-00334-463,MA-00055-211,MA-00182-156,MA-00153-205,MA-00184-253,MA-00334-247,MA-00153-446,MA-00055-21,MA-00334-30,MA-00334-356,MA-00112-246,MA-00073-551,MA-00297-533,MA-00067-295,MA-00139-252,MA-00101-261,MA-00…	1.02246e-13
Cluster 2	Biological process	nucleotide biosynthetic process	GO:0009165	9	1.44329e-15	3.37689	48	123	473	4093	MA-00189-312,MA-00268-8,MA-00120-261,MA-00323-15,MA-00055-178,MA-00210-156,MA-00120-398,MA-00297-74,MA-00153-271,MA-00320-114,MA-00189-376,MA-00067-55,MA-00153-253,MA-00173-30,MA-00320-55,MA-00334-463,MA-00055-211,MA-00182-156,MA-00153-205,MA-00184-253,MA-00334-247,MA-00153-446,MA-00055-21,MA-00334-30,MA-00334-356,MA-00112-246,MA-00073-551,MA-00297-533,MA-00067-295,MA-00139-252,MA-00101-261,MA-00…	1.02246e-13
Cluster 2	Biological process	purine ribonucleotide biosynthetic process	GO:0009152	11	1.55431e-15	4.10476	37	78	473	4093	MA-00189-312,MA-00268-8,MA-00323-15,MA-00055-178,MA-00210-156,MA-00120-398,MA-00297-74,MA-00153-271,MA-00320-114,MA-00189-376,MA-00067-55,MA-00153-253,MA-00320-55,MA-00153-205,MA-00334-247,MA-00153-446,MA-00055-21,MA-00334-30,MA-00334-356,MA-00112-246,MA-00073-551,MA-00297-533,MA-00067-295,MA-00139-252,MA-00101-261,MA-00120-88,MA-00326-188,MA-00072-90,MA-00270-95,MA-00139-189,MA-00090-306,MA-0026…	1.04605e-13
Cluster 2	Biological process	purine nucleotide biosynthetic process	GO:0006164	10	1.55431e-15	4.10476	37	78	473	4093	MA-00189-312,MA-00268-8,MA-00323-15,MA-00055-178,MA-00210-156,MA-00120-398,MA-00297-74,MA-00153-271,MA-00320-114,MA-00189-376,MA-00067-55,MA-00153-253,MA-00320-55,MA-00153-205,MA-00334-247,MA-00153-446,MA-00055-21,MA-00334-30,MA-00334-356,MA-00112-246,MA-00073-551,MA-00297-533,MA-00067-295,MA-00139-252,MA-00101-261,MA-00120-88,MA-00326-188,MA-00072-90,MA-00270-95,MA-00139-189,MA-00090-306,MA-0026…	1.04605e-13
Cluster 2	Biological process	carbohydrate derivative metabolic process	GO:1901135	4	2.88658e-15	2.27853	89	338	473	4093	MA-00120-247,MA-00189-312,MA-00182-331,MA-00268-8,MA-00120-141,MA-00112-222,MA-00120-261,MA-00112-221,MA-00323-15,MA-00055-178,MA-00210-156,MA-00153-186,MA-00120-270,MA-00120-398,MA-00297-74,MA-00153-271,MA-00190-7,MA-00320-114,MA-00189-376,MA-00067-55,MA-00153-253,MA-00173-30,MA-00320-55,MA-00323-195,MA-00182-97,MA-00184-106,MA-00334-463,MA-00334-304,MA-00055-211,MA-00182-156,MA-00153-205,MA-000…	1.85016e-13
Cluster 2	Biological process	purine nucleoside monophosphate biosynthetic process	GO:0009127	10	4.21885e-15	4.92049	29	51	473	4093	MA-00189-312,MA-00268-8,MA-00323-15,MA-00055-178,MA-00210-156,MA-00120-398,MA-00297-74,MA-00320-114,MA-00153-253,MA-00320-55,MA-00153-205,MA-00334-247,MA-00153-446,MA-00055-21,MA-00334-30,MA-00112-246,MA-00073-551,MA-00297-533,MA-00067-295,MA-00326-188,MA-00072-90,MA-00270-95,MA-00139-189,MA-00268-29,MA-00101-313,MA-00139-294,MA-00213-50,MA-00189-182,MA-00101-360,	2.64119e-13
Cluster 2	Biological process	purine ribonucleoside monophosphate biosynthetic process	GO:0009168	11	4.21885e-15	4.92049	29	51	473	4093	MA-00189-312,MA-00268-8,MA-00323-15,MA-00055-178,MA-00210-156,MA-00120-398,MA-00297-74,MA-00320-114,MA-00153-253,MA-00320-55,MA-00153-205,MA-00334-247,MA-00153-446,MA-00055-21,MA-00334-30,MA-00112-246,MA-00073-551,MA-00297-533,MA-00067-295,MA-00326-188,MA-00072-90,MA-00270-95,MA-00139-189,MA-00268-29,MA-00101-313,MA-00139-294,MA-00213-50,MA-00189-182,MA-00101-360,	2.64119e-13
Cluster 2	Biological process	oxidation-reduction process	GO:0055114	3	2.65343e-14	2.07513	100	417	473	4093	MA-00120-365,MA-00189-312,MA-00049-3,MA-00112-222,MA-00112-221,MA-00120-148,MA-00055-178,MA-00210-156,MA-00153-271,MA-00320-38,MA-00112-310,MA-00153-283,MA-00189-376,MA-00182-72,MA-00101-610,MA-00297-182,MA-00320-201,MA-00120-100,MA-00139-32,MA-00067-65,MA-00320-55,MA-00323-195,MA-00182-97,MA-00153-356,MA-00323-77,MA-00184-106,MA-00210-307,MA-00067-303,MA-00101-58,MA-00334-304,MA-00055-211,MA-002…	1.58734e-12
Cluster 2	Biological process	aspartate family amino acid metabolic process	GO:0009066	9	3.13083e-14	4.64713	29	54	473	4093	MA-00334-14,MA-00182-312,MA-00153-283,MA-00323-77,MA-00334-567,MA-00334-341,MA-00153-333,MA-00153-455,MA-00334-436,MA-00323-89,MA-00334-552,MA-00090-276,MA-00162-360,MA-00213-175,MA-00334-474,MA-00297-34,MA-00326-162,MA-00139-100,MA-00334-162,MA-00334-161,MA-00073-538,MA-00139-331,MA-00090-467,MA-00190-33,MA-00189-169,MA-00090-530,MA-00139-75,MA-00072-32,MA-00072-26,	1.83222e-12
Cluster 2	Biological process	sulfur compound biosynthetic process	GO:0044272	5	3.07865e-13	3.73907	35	81	473	4093	MA-00120-442,MA-00153-271,MA-00153-283,MA-00189-376,MA-00120-112,MA-00334-567,MA-00153-455,MA-00067-303,MA-00182-63,MA-00334-436,MA-00323-89,MA-00334-552,MA-00153-435,MA-00090-276,MA-00162-360,MA-00334-474,MA-00213-388,MA-00139-252,MA-00101-261,MA-00120-88,MA-00139-100,MA-00334-160,MA-00334-162,MA-00334-161,MA-00073-538,MA-00213-330,MA-00090-467,MA-00190-33,MA-00154-3,MA-00154-2,MA-00139-75,MA-00…	1.76335e-11
Cluster 2	Biological process	organophosphate metabolic process	GO:0019637	5	1.18794e-12	2.09121	87	360	473	4093	MA-00120-247,MA-00189-312,MA-00182-331,MA-00268-8,MA-00112-222,MA-00120-261,MA-00112-221,MA-00323-15,MA-00055-178,MA-00210-156,MA-00153-186,MA-00120-398,MA-00297-74,MA-00153-271,MA-00189-115,MA-00320-114,MA-00189-376,MA-00067-55,MA-00153-253,MA-00173-30,MA-00320-55,MA-00323-195,MA-00182-97,MA-00184-106,MA-00334-463,MA-00334-304,MA-00055-211,MA-00182-156,MA-00153-205,MA-00072-9,MA-00090-17,MA-0018…	6.66236e-11
Cluster 2	Biological process	generation of precursor metabolites and energy	GO:0006091	4	2.61635e-12	2.51499	59	203	473	4093	MA-00189-312,MA-00112-222,MA-00112-221,MA-00323-15,MA-00055-178,MA-00210-156,MA-00297-74,MA-00112-310,MA-00189-376,MA-00320-55,MA-00323-195,MA-00182-97,MA-00323-77,MA-00184-106,MA-00210-307,MA-00101-58,MA-00334-304,MA-00153-205,MA-00072-9,MA-00090-17,MA-00120-280,MA-00120-281,MA-00153-446,MA-00112-277,MA-00055-21,MA-00210-301,MA-00334-30,MA-00317-5,MA-00112-246,MA-00073-618,MA-00184-175,MA-00073-…	1.43739e-10
Cluster 2	Biological process	aspartate family amino acid biosynthetic process	GO:0009067	10	3.56526e-12	4.71997	24	44	473	4093	MA-00334-14,MA-00153-283,MA-00323-77,MA-00334-567,MA-00153-333,MA-00153-455,MA-00323-89,MA-00334-552,MA-00090-276,MA-00162-360,MA-00213-175,MA-00334-474,MA-00297-34,MA-00326-162,MA-00334-162,MA-00334-161,MA-00073-538,MA-00139-331,MA-00090-467,MA-00190-33,MA-00189-169,MA-00139-75,MA-00072-32,MA-00072-26,	1.91954e-10
Cluster 2	Biological process	carbohydrate derivative biosynthetic process	GO:1901137	5	6.53255e-12	2.3806	63	229	473	4093	MA-00120-247,MA-00189-312,MA-00268-8,MA-00120-141,MA-00120-261,MA-00323-15,MA-00055-178,MA-00210-156,MA-00153-186,MA-00120-270,MA-00120-398,MA-00297-74,MA-00153-271,MA-00190-7,MA-00320-114,MA-00189-376,MA-00067-55,MA-00153-253,MA-00320-55,MA-00334-463,MA-00055-211,MA-00182-156,MA-00153-205,MA-00072-4,MA-00184-258,MA-00184-253,MA-00334-247,MA-00270-172,MA-00153-446,MA-00206-81,MA-00055-21,MA-00334…	3.44816e-10
Cluster 2	Biological process	sulfur amino acid metabolic process	GO:0000096	8	6.83087e-12	4.61508	24	45	473	4093	MA-00120-365,MA-00334-14,MA-00153-283,MA-00120-112,MA-00334-567,MA-00153-455,MA-00182-63,MA-00334-436,MA-00323-89,MA-00334-552,MA-00090-276,MA-00162-360,MA-00334-474,MA-00139-100,MA-00334-162,MA-00334-161,MA-00073-538,MA-00213-330,MA-00090-467,MA-00190-33,MA-00090-530,MA-00139-75,MA-00173-126,MA-00101-248,	3.53629e-10
Cluster 2	Biological process	ATP synthesis coupled electron transport	GO:0042773	7	1.68279e-11	5.24441	20	33	473	4093	MA-00189-312,MA-00112-222,MA-00320-55,MA-00323-195,MA-00182-97,MA-00184-106,MA-00334-304,MA-00072-9,MA-00120-280,MA-00120-281,MA-00210-301,MA-00334-30,MA-00317-5,MA-00073-618,MA-00184-175,MA-00101-150,MA-00213-327,MA-00189-290,MA-00072-282,MA-00120-24,	8.54729e-10
Cluster 2	Biological process	mitochondrial ATP synthesis coupled electron transport	GO:0042775	8	1.68279e-11	5.24441	20	33	473	4093	MA-00189-312,MA-00112-222,MA-00320-55,MA-00323-195,MA-00182-97,MA-00184-106,MA-00334-304,MA-00072-9,MA-00120-280,MA-00120-281,MA-00210-301,MA-00334-30,MA-00317-5,MA-00073-618,MA-00184-175,MA-00101-150,MA-00213-327,MA-00189-290,MA-00072-282,MA-00120-24,	8.54729e-10
Cluster 2	Biological process	serine family amino acid metabolic process	GO:0009069	9	6.00131e-11	4.78207	21	38	473	4093	MA-00334-14,MA-00320-38,MA-00101-610,MA-00120-112,MA-00153-598,MA-00334-567,MA-00334-341,MA-00182-63,MA-00334-436,MA-00323-89,MA-00090-276,MA-00162-360,MA-00334-474,MA-00182-115,MA-00067-147,MA-00073-538,MA-00300-2,MA-00090-530,MA-00139-75,MA-00268-22,MA-00173-126,	2.93737e-09
Cluster 2	Biological process	respiratory electron transport chain	GO:0022904	6	1.55494e-10	4.42726	22	43	473	4093	MA-00189-312,MA-00112-222,MA-00320-55,MA-00323-195,MA-00182-97,MA-00184-106,MA-00101-58,MA-00334-304,MA-00072-9,MA-00120-280,MA-00120-281,MA-00210-301,MA-00334-30,MA-00317-5,MA-00073-618,MA-00184-175,MA-00101-150,MA-00213-327,MA-00213-573,MA-00189-290,MA-00072-282,MA-00120-24,	7.47483e-09
Cluster 2	Biological process	aromatic amino acid family biosynthetic process	GO:0009073	9	2.27428e-10	7.03079	13	16	473	4093	MA-00189-361,MA-00320-201,MA-00334-434,MA-00297-40,MA-00073-621,MA-00101-393,MA-00090-443,MA-00184-558,MA-00090-452,MA-00073-62,MA-00162-308,MA-00072-249,MA-00139-157,	1.0741e-08
Cluster 2	Biological process	purine nucleoside triphosphate biosynthetic process	GO:0009145	10	4.86374e-10	4.23049	22	45	473	4093	MA-00189-312,MA-00323-15,MA-00055-178,MA-00210-156,MA-00297-74,MA-00067-55,MA-00320-55,MA-00055-211,MA-00153-205,MA-00153-446,MA-00055-21,MA-00334-30,MA-00112-246,MA-00073-551,MA-00067-295,MA-00326-188,MA-00270-95,MA-00139-189,MA-00090-306,MA-00101-313,MA-00189-182,MA-00101-360,	2.25745e-08
Cluster 2	Biological process	organic substance biosynthetic process	GO:1901576	4	5.72382e-10	1.2947	275	1838	473	4093	MA-00072-196,MA-00120-247,MA-00189-312,MA-00334-14,MA-00268-8,MA-00112-350,MA-00055-168,MA-00112-345,MA-00184-196,MA-00120-141,MA-00120-261,MA-00153-177,MA-00153-171,MA-00120-384,MA-00323-15,MA-00120-148,MA-00120-147,MA-00055-178,MA-00182-312,MA-00210-156,MA-00210-158,MA-00210-279,MA-00072-185,MA-00153-186,MA-00120-150,MA-00206-21,MA-00120-270,MA-00120-398,MA-00162-69,MA-00297-74,MA-00162-60,MA-0…	2.61162e-08
Cluster 2	Biological process	sulfur compound metabolic process	GO:0006790	4	7.80212e-10	2.51931	46	158	473	4093	MA-00120-365,MA-00334-14,MA-00112-221,MA-00120-442,MA-00153-271,MA-00153-283,MA-00189-376,MA-00067-65,MA-00120-112,MA-00334-567,MA-00184-467,MA-00153-455,MA-00067-303,MA-00182-63,MA-00334-436,MA-00323-89,MA-00334-552,MA-00153-435,MA-00090-276,MA-00162-360,MA-00334-474,MA-00213-388,MA-00139-252,MA-00101-261,MA-00120-88,MA-00139-100,MA-00334-160,MA-00334-162,MA-00334-161,MA-00073-538,MA-00213-330,M…	3.50055e-08
Cluster 2	Biological process	glutamine family amino acid metabolic process	GO:0009064	9	9.09085e-10	3.72986	25	58	473	4093	MA-00072-196,MA-00334-14,MA-00112-345,MA-00162-60,MA-00184-79,MA-00055-99,MA-00153-253,MA-00139-32,MA-00297-233,MA-00326-106,MA-00307-1,MA-00297-69,MA-00112-277,MA-00162-262,MA-00162-399,MA-00090-236,MA-00067-169,MA-00326-6,MA-00139-331,MA-00120-95,MA-00090-467,MA-00210-49,MA-00090-522,MA-00189-169,MA-00073-258,	4.0119e-08
Cluster 2	Biological process	ribonucleoside triphosphate biosynthetic process	GO:0009201	10	1.40096e-09	4.05047	22	47	473	4093	MA-00189-312,MA-00120-261,MA-00323-15,MA-00055-178,MA-00210-156,MA-00297-74,MA-00067-55,MA-00320-55,MA-00153-205,MA-00153-446,MA-00055-21,MA-00334-30,MA-00112-246,MA-00073-551,MA-00067-295,MA-00326-188,MA-00270-95,MA-00139-189,MA-00090-306,MA-00101-313,MA-00189-182,MA-00101-360,	6.08288e-08
Cluster 2	Biological process	nucleoside triphosphate biosynthetic process	GO:0009142	9	1.47064e-09	3.90246	23	51	473	4093	MA-00189-312,MA-00120-261,MA-00323-15,MA-00055-178,MA-00210-156,MA-00297-74,MA-00067-55,MA-00320-55,MA-00055-211,MA-00153-205,MA-00153-446,MA-00055-21,MA-00334-30,MA-00112-246,MA-00073-551,MA-00067-295,MA-00326-188,MA-00270-95,MA-00139-189,MA-00090-306,MA-00101-313,MA-00189-182,MA-00101-360,	6.28406e-08
Cluster 2	Biological process	biosynthetic process	GO:0009058	3	1.57791e-09	1.28334	276	1861	473	4093	MA-00072-196,MA-00120-247,MA-00189-312,MA-00334-14,MA-00268-8,MA-00112-350,MA-00055-168,MA-00112-345,MA-00184-196,MA-00120-141,MA-00120-261,MA-00153-177,MA-00153-171,MA-00120-384,MA-00323-15,MA-00120-148,MA-00120-147,MA-00055-178,MA-00182-312,MA-00210-156,MA-00210-158,MA-00210-279,MA-00072-185,MA-00153-186,MA-00120-150,MA-00206-21,MA-00120-270,MA-00120-398,MA-00162-69,MA-00297-74,MA-00162-60,MA-0…	6.63708e-08
Cluster 2	Biological process	purine ribonucleoside triphosphate biosynthetic process	GO:0009206	11	2.14425e-09	4.12997	21	44	473	4093	MA-00189-312,MA-00323-15,MA-00055-178,MA-00210-156,MA-00297-74,MA-00067-55,MA-00320-55,MA-00153-205,MA-00153-446,MA-00055-21,MA-00334-30,MA-00112-246,MA-00073-551,MA-00067-295,MA-00326-188,MA-00270-95,MA-00139-189,MA-00090-306,MA-00101-313,MA-00189-182,MA-00101-360,	8.88051e-08
Cluster 2	Biological process	cellular biosynthetic process	GO:0044249	4	2.45315e-09	1.28407	272	1833	473	4093	MA-00072-196,MA-00120-247,MA-00189-312,MA-00334-14,MA-00268-8,MA-00055-168,MA-00112-345,MA-00184-196,MA-00120-141,MA-00120-261,MA-00153-177,MA-00153-171,MA-00120-384,MA-00323-15,MA-00120-148,MA-00120-147,MA-00055-178,MA-00182-312,MA-00210-156,MA-00210-158,MA-00210-279,MA-00072-185,MA-00153-186,MA-00120-150,MA-00206-21,MA-00120-270,MA-00120-398,MA-00162-69,MA-00297-74,MA-00162-60,MA-00210-162,MA-0…	1.00059e-07
Cluster 2	Biological process	cellular respiration	GO:0045333	6	3.11395e-09	2.88443	34	102	473	4093	MA-00189-312,MA-00112-222,MA-00112-221,MA-00189-376,MA-00320-55,MA-00323-195,MA-00182-97,MA-00184-106,MA-00210-307,MA-00101-58,MA-00334-304,MA-00072-9,MA-00120-280,MA-00120-281,MA-00112-277,MA-00210-301,MA-00334-30,MA-00317-5,MA-00073-618,MA-00184-175,MA-00090-236,MA-00101-150,MA-00073-366,MA-00213-327,MA-00213-573,MA-00073-570,MA-00072-90,MA-00189-290,MA-00073-258,MA-00213-515,MA-00072-282,MA-00…	1.25116e-07
Cluster 2	Biological process	electron transport chain	GO:0022900	5	3.54955e-09	3.64349	24	57	473	4093	MA-00189-312,MA-00112-222,MA-00112-310,MA-00320-55,MA-00323-195,MA-00182-97,MA-00184-106,MA-00101-58,MA-00334-304,MA-00072-9,MA-00120-280,MA-00120-281,MA-00210-301,MA-00334-30,MA-00317-5,MA-00073-618,MA-00184-175,MA-00101-150,MA-00213-327,MA-00213-573,MA-00101-533,MA-00189-290,MA-00072-282,MA-00120-24,	1.4052e-07
Cluster 2	Biological process	aerobic respiration	GO:0009060	7	3.75369e-09	3.33769	27	70	473	4093	MA-00189-312,MA-00112-222,MA-00112-221,MA-00189-376,MA-00323-195,MA-00182-97,MA-00184-106,MA-00210-307,MA-00334-304,MA-00072-9,MA-00120-280,MA-00120-281,MA-00112-277,MA-00210-301,MA-00334-30,MA-00073-618,MA-00184-175,MA-00090-236,MA-00101-150,MA-00073-366,MA-00213-327,MA-00073-570,MA-00072-90,MA-00189-290,MA-00073-258,MA-00072-282,MA-00153-62,	1.46448e-07
Cluster 2	Biological process	sulfur amino acid biosynthetic process	GO:0000097	9	4.7683e-09	4.32664	19	38	473	4093	MA-00153-283,MA-00120-112,MA-00334-567,MA-00153-455,MA-00182-63,MA-00334-436,MA-00323-89,MA-00334-552,MA-00090-276,MA-00162-360,MA-00334-474,MA-00334-162,MA-00334-161,MA-00073-538,MA-00213-330,MA-00090-467,MA-00190-33,MA-00139-75,MA-00173-126,	1.83375e-07
Cluster 2	Biological process	dicarboxylic acid metabolic process	GO:0043648	7	4.90486e-09	3.48922	25	62	473	4093	MA-00334-14,MA-00162-60,MA-00055-99,MA-00210-307,MA-00112-277,MA-00162-262,MA-00320-159,MA-00073-621,MA-00182-102,MA-00162-399,MA-00073-618,MA-00090-236,MA-00067-169,MA-00139-331,MA-00073-366,MA-00073-570,MA-00120-95,MA-00090-467,MA-00210-49,MA-00090-522,MA-00189-169,MA-00073-258,MA-00072-282,MA-00213-50,MA-00139-157,	1.8597e-07
Cluster 2	Biological process	organophosphate biosynthetic process	GO:0090407	6	5.04568e-09	2.11844	59	241	473	4093	MA-00189-312,MA-00268-8,MA-00120-261,MA-00323-15,MA-00055-178,MA-00210-156,MA-00120-398,MA-00297-74,MA-00153-271,MA-00189-115,MA-00320-114,MA-00189-376,MA-00067-55,MA-00153-253,MA-00173-30,MA-00320-55,MA-00334-463,MA-00055-211,MA-00182-156,MA-00153-205,MA-00184-253,MA-00334-247,MA-00153-446,MA-00090-284,MA-00055-21,MA-00334-30,MA-00297-556,MA-00334-356,MA-00112-246,MA-00073-551,MA-00297-533,MA-00…	1.88652e-07
Cluster 2	Biological process	ATP biosynthetic process	GO:0006754	12	5.51292e-09	4.12061	20	42	473	4093	MA-00189-312,MA-00323-15,MA-00055-178,MA-00210-156,MA-00297-74,MA-00320-55,MA-00153-205,MA-00153-446,MA-00055-21,MA-00334-30,MA-00112-246,MA-00073-551,MA-00067-295,MA-00326-188,MA-00270-95,MA-00139-189,MA-00090-306,MA-00101-313,MA-00189-182,MA-00101-360,	2.03298e-07
Cluster 2	Biological process	nucleobase metabolic process	GO:0009112	7	9.2167e-09	4.02478	20	43	473	4093	MA-00268-8,MA-00120-398,MA-00184-79,MA-00334-463,MA-00182-156,MA-00307-1,MA-00153-584,MA-00184-253,MA-00090-276,MA-00297-210,MA-00182-252,MA-00182-115,MA-00182-102,MA-00297-533,MA-00326-6,MA-00073-134,MA-00072-338,MA-00268-29,MA-00139-294,MA-00173-155,	3.35289e-07
Cluster 2	Biological process	aromatic amino acid family metabolic process	GO:0009072	8	9.59436e-09	4.59705	17	32	473	4093	MA-00189-361,MA-00153-161,MA-00320-201,MA-00334-434,MA-00297-40,MA-00073-621,MA-00101-393,MA-00162-340,MA-00090-443,MA-00072-329,MA-00184-558,MA-00090-452,MA-00073-62,MA-00162-308,MA-00184-330,MA-00072-249,MA-00139-157,	3.44374e-07
Cluster 2	Biological process	glutamine family amino acid biosynthetic process	GO:0009084	10	1.22899e-08	4.32664	18	36	473	4093	MA-00072-196,MA-00112-345,MA-00162-60,MA-00184-79,MA-00055-99,MA-00139-32,MA-00297-233,MA-00326-106,MA-00307-1,MA-00297-69,MA-00162-399,MA-00090-236,MA-00067-169,MA-00326-6,MA-00120-95,MA-00090-467,MA-00210-49,MA-00073-258,	4.3532e-07
Cluster 2	Biological process	methionine metabolic process	GO:0006555	10	1.77028e-08	4.45775	17	33	473	4093	MA-00153-283,MA-00334-567,MA-00153-455,MA-00334-436,MA-00323-89,MA-00334-552,MA-00090-276,MA-00162-360,MA-00334-474,MA-00139-100,MA-00334-162,MA-00334-161,MA-00073-538,MA-00090-467,MA-00190-33,MA-00090-530,MA-00139-75,	6.18909e-07
Cluster 2	Biological process	mitochondrial ATP synthesis coupled proton transport	GO:0042776	14	1.7882e-08	6.1082	12	17	473	4093	MA-00189-312,MA-00323-15,MA-00297-74,MA-00320-55,MA-00153-205,MA-00055-21,MA-00334-30,MA-00112-246,MA-00073-551,MA-00067-295,MA-00326-188,MA-00270-95,	6.17158e-07
Cluster 2	Biological process	amide biosynthetic process	GO:0043604	6	2.40579e-08	1.68548	97	498	473	4093	MA-00072-196,MA-00334-14,MA-00112-345,MA-00153-171,MA-00120-384,MA-00210-158,MA-00206-21,MA-00120-270,MA-00210-162,MA-00184-79,MA-00210-129,MA-00153-271,MA-00323-160,MA-00334-415,MA-00120-336,MA-00189-376,MA-00189-339,MA-00210-114,MA-00326-200,MA-00320-156,MA-00334-215,MA-00162-296,MA-00067-303,MA-00153-215,MA-00153-452,MA-00326-106,MA-00090-25,MA-00307-1,MA-00111-73,MA-00153-674,MA-00112-288,MA-…	8.19797e-07
Cluster 2	Biological process	branched-chain amino acid biosynthetic process	GO:0009082	9	3.08388e-08	7.78795	9	10	473	4093	MA-00120-148,MA-00120-147,MA-00182-312,MA-00072-185,MA-00120-150,MA-00182-72,MA-00090-434,MA-00173-159,MA-00153-49,	1.03773e-06
Cluster 2	Biological process	nucleobase biosynthetic process	GO:0046112	8	8.40753e-08	4.84584	14	25	473	4093	MA-00268-8,MA-00120-398,MA-00184-79,MA-00182-156,MA-00307-1,MA-00184-253,MA-00090-276,MA-00182-252,MA-00182-115,MA-00182-102,MA-00326-6,MA-00072-338,MA-00268-29,MA-00139-294,	2.79421e-06
Cluster 2	Biological process	branched-chain amino acid metabolic process	GO:0009081	8	1.11869e-07	5.94913	11	16	473	4093	MA-00120-148,MA-00120-147,MA-00182-312,MA-00072-185,MA-00120-150,MA-00182-72,MA-00334-474,MA-00090-434,MA-00139-388,MA-00173-159,MA-00153-49,	3.67259e-06
Cluster 2	Biological process	small molecule catabolic process	GO:0044282	4	1.59936e-07	2.43373	36	128	473	4093	MA-00334-14,MA-00055-178,MA-00182-312,MA-00210-156,MA-00055-99,MA-00190-7,MA-00153-161,MA-00101-610,MA-00153-253,MA-00173-30,MA-00153-356,MA-00334-341,MA-00101-58,MA-00072-4,MA-00153-435,MA-00153-446,MA-00162-262,MA-00162-399,MA-00090-236,MA-00139-252,MA-00101-261,MA-00213-355,MA-00162-340,MA-00072-329,MA-00213-573,MA-00120-95,MA-00184-330,MA-00090-522,MA-00139-86,MA-00139-189,MA-00090-530,MA-001…	5.18733e-06
Cluster 2	Biological process	cellular amide metabolic process	GO:0043603	5	2.45708e-07	1.5831	103	563	473	4093	MA-00072-196,MA-00334-14,MA-00112-345,MA-00112-221,MA-00153-171,MA-00120-384,MA-00210-158,MA-00206-21,MA-00120-270,MA-00210-162,MA-00184-79,MA-00210-129,MA-00153-271,MA-00323-160,MA-00334-415,MA-00120-336,MA-00189-376,MA-00189-339,MA-00210-114,MA-00067-65,MA-00184-467,MA-00326-200,MA-00320-156,MA-00334-215,MA-00162-296,MA-00067-303,MA-00153-215,MA-00153-452,MA-00326-106,MA-00090-25,MA-00307-1,MA-…	7.87435e-06
Cluster 2	Biological process	cysteine metabolic process	GO:0006534	10	2.52948e-07	6.18091	10	14	473	4093	MA-00334-14,MA-00120-112,MA-00334-567,MA-00182-63,MA-00334-436,MA-00090-276,MA-00162-360,MA-00090-530,MA-00139-75,MA-00173-126,	8.01103e-06
Cluster 2	Biological process	L-serine metabolic process	GO:0006563	10	2.84179e-07	5.59918	11	17	473	4093	MA-00320-38,MA-00120-112,MA-00153-598,MA-00334-341,MA-00182-63,MA-00334-436,MA-00182-115,MA-00067-147,MA-00139-75,MA-00268-22,MA-00173-126,	8.89547e-06
Cluster 2	Biological process	cofactor metabolic process	GO:0051186	4	6.37105e-07	1.91907	55	248	473	4093	MA-00334-14,MA-00112-221,MA-00055-178,MA-00210-156,MA-00153-271,MA-00189-376,MA-00297-182,MA-00120-100,MA-00173-30,MA-00067-65,MA-00120-112,MA-00184-467,MA-00067-303,MA-00182-63,MA-00090-17,MA-00112-288,MA-00213-188,MA-00153-446,MA-00162-262,MA-00213-388,MA-00334-356,MA-00162-390,MA-00182-102,MA-00090-236,MA-00139-252,MA-00101-261,MA-00120-88,MA-00139-100,MA-00162-340,MA-00326-181,MA-00334-160,MA…	1.97136e-05
Cluster 2	Biological process	serine family amino acid biosynthetic process	GO:0009070	10	7.82943e-07	4.4997	13	25	473	4093	MA-00320-38,MA-00120-112,MA-00153-598,MA-00334-567,MA-00182-63,MA-00334-436,MA-00323-89,MA-00182-115,MA-00073-538,MA-00300-2,MA-00139-75,MA-00268-22,MA-00173-126,	2.39509e-05
Cluster 2	Biological process	energy derivation by oxidation of organic compounds	GO:0015980	5	8.2541e-07	2.29057	36	136	473	4093	MA-00189-312,MA-00112-222,MA-00112-221,MA-00189-376,MA-00320-55,MA-00323-195,MA-00182-97,MA-00184-106,MA-00210-307,MA-00101-58,MA-00334-304,MA-00072-9,MA-00120-280,MA-00120-281,MA-00112-277,MA-00210-301,MA-00334-30,MA-00317-5,MA-00073-618,MA-00184-175,MA-00090-236,MA-00101-150,MA-00139-252,MA-00101-261,MA-00073-366,MA-00213-327,MA-00213-573,MA-00073-570,MA-00072-90,MA-00189-290,MA-00073-258,MA-00…	2.49663e-05
Cluster 2	Biological process	methionine biosynthetic process	GO:0009086	11	9.40434e-07	4.17744	14	29	473	4093	MA-00153-283,MA-00334-567,MA-00153-455,MA-00323-89,MA-00334-552,MA-00090-276,MA-00162-360,MA-00334-474,MA-00334-162,MA-00334-161,MA-00073-538,MA-00090-467,MA-00190-33,MA-00139-75,	2.81294e-05
Cluster 2	Biological process	energy coupled proton transport, down electrochemical gradient	GO:0015985	10	1.07969e-06	4.71997	12	22	473	4093	MA-00189-312,MA-00323-15,MA-00297-74,MA-00320-55,MA-00153-205,MA-00055-21,MA-00334-30,MA-00112-246,MA-00073-551,MA-00067-295,MA-00326-188,MA-00270-95,	3.19398e-05
Cluster 2	Biological process	ATP synthesis coupled proton transport	GO:0015986	13	1.07969e-06	4.71997	12	22	473	4093	MA-00189-312,MA-00323-15,MA-00297-74,MA-00320-55,MA-00153-205,MA-00055-21,MA-00334-30,MA-00112-246,MA-00073-551,MA-00067-295,MA-00326-188,MA-00270-95,	3.19398e-05
Cluster 2	Biological process	mitochondrial electron transport, cytochrome c to oxygen	GO:0006123	9	1.09722e-06	6.92262	8	10	473	4093	MA-00189-312,MA-00184-106,MA-00334-304,MA-00072-9,MA-00334-30,MA-00101-150,MA-00213-327,MA-00189-290,	3.17605e-05
Cluster 2	Biological process	aerobic electron transport chain	GO:0019646	8	1.09722e-06	6.92262	8	10	473	4093	MA-00189-312,MA-00184-106,MA-00334-304,MA-00072-9,MA-00334-30,MA-00101-150,MA-00213-327,MA-00189-290,	3.17605e-05
Cluster 2	Biological process	translational initiation	GO:0006413	4	1.13269e-06	2.97456	22	64	473	4093	MA-00120-384,MA-00210-158,MA-00210-114,MA-00090-25,MA-00112-278,MA-00297-342,MA-00073-611,MA-00213-166,MA-00334-353,MA-00153-540,MA-00213-268,MA-00090-132,MA-00334-279,MA-00213-472,MA-00101-185,MA-00213-432,MA-00326-145,MA-00240-1,MA-00268-15,MA-00241-2,MA-00101-683,MA-00153-42,	3.20968e-05
Cluster 2	Biological process	coenzyme biosynthetic process	GO:0009108	6	1.24232e-06	2.47236	30	105	473	4093	MA-00055-178,MA-00210-156,MA-00153-271,MA-00189-376,MA-00297-182,MA-00120-100,MA-00173-30,MA-00112-288,MA-00153-446,MA-00213-388,MA-00334-356,MA-00182-102,MA-00139-252,MA-00101-261,MA-00120-88,MA-00139-100,MA-00162-340,MA-00073-417,MA-00072-329,MA-00154-3,MA-00154-2,MA-00139-189,MA-00320-17,MA-00189-278,MA-00101-313,MA-00139-388,MA-00268-77,MA-00139-273,MA-00189-182,MA-00101-360,	3.48367e-05
Cluster 2	Biological process	'de novo' protein folding	GO:0006458	4	1.40278e-06	4.32664	13	26	473	4093	MA-00268-9,MA-00184-221,MA-00184-234,MA-00182-162,MA-00067-19,MA-00101-77,MA-00112-271,MA-00297-553,MA-00189-501,MA-00184-505,MA-00073-79,MA-00270-84,MA-00072-152,	3.89309e-05
Cluster 2	Biological process	arginine biosynthetic process	GO:0006526	11	1.62917e-06	5.4083	10	16	473	4093	MA-00072-196,MA-00112-345,MA-00162-60,MA-00184-79,MA-00055-99,MA-00139-32,MA-00326-106,MA-00307-1,MA-00297-69,MA-00326-6,	4.47522e-05
Cluster 2	Biological process	cofactor biosynthetic process	GO:0051188	5	1.65186e-06	2.14954	39	157	473	4093	MA-00055-178,MA-00210-156,MA-00153-271,MA-00189-376,MA-00297-182,MA-00120-100,MA-00173-30,MA-00120-112,MA-00067-303,MA-00182-63,MA-00112-288,MA-00213-188,MA-00153-446,MA-00213-388,MA-00334-356,MA-00162-390,MA-00182-102,MA-00139-252,MA-00101-261,MA-00120-88,MA-00139-100,MA-00162-340,MA-00334-160,MA-00073-417,MA-00072-329,MA-00184-312,MA-00154-3,MA-00154-2,MA-00139-189,MA-00320-17,MA-00189-278,MA-0…	4.49172e-05
Cluster 2	Biological process	isoleucine biosynthetic process	GO:0009097	10	1.90558e-06	7.57162	7	8	473	4093	MA-00120-148,MA-00120-147,MA-00182-312,MA-00120-150,MA-00182-72,MA-00090-434,MA-00173-159,	5.12983e-05
Cluster 2	Biological process	purine nucleobase metabolic process	GO:0006144	8	2.02335e-06	4.51475	12	23	473	4093	MA-00268-8,MA-00120-398,MA-00153-584,MA-00090-276,MA-00297-210,MA-00182-115,MA-00182-102,MA-00297-533,MA-00073-134,MA-00268-29,MA-00139-294,MA-00173-155,	5.39293e-05
Cluster 2	Biological process	mitochondrial transport	GO:0006839	5	2.74542e-06	2.24589	34	131	473	4093	MA-00189-312,MA-00323-15,MA-00297-74,MA-00153-136,MA-00101-410,MA-00320-55,MA-00184-221,MA-00210-23,MA-00184-234,MA-00334-462,MA-00182-165,MA-00182-162,MA-00153-205,MA-00120-280,MA-00120-281,MA-00101-77,MA-00120-175,MA-00334-257,MA-00055-21,MA-00334-30,MA-00189-501,MA-00112-246,MA-00073-551,MA-00067-295,MA-00326-188,MA-00189-82,MA-00270-95,MA-00213-415,MA-00139-95,MA-00072-48,MA-00153-62,MA-00067…	7.24574e-05
Cluster 2	Biological process	isoleucine metabolic process	GO:0006549	9	3.61706e-06	6.29329	8	11	473	4093	MA-00120-148,MA-00120-147,MA-00182-312,MA-00120-150,MA-00182-72,MA-00334-474,MA-00090-434,MA-00173-159,	9.45352e-05
Cluster 2	Biological process	glutamate metabolic process	GO:0006536	10	3.89041e-06	3.60553	15	36	473	4093	MA-00334-14,MA-00162-60,MA-00055-99,MA-00112-277,MA-00162-262,MA-00162-399,MA-00090-236,MA-00067-169,MA-00139-331,MA-00120-95,MA-00090-467,MA-00210-49,MA-00090-522,MA-00189-169,MA-00073-258,	0.000100702
Cluster 2	Biological process	dicarboxylic acid biosynthetic process	GO:0043650	8	4.0535e-06	4.01759	13	28	473	4093	MA-00334-14,MA-00320-159,MA-00073-621,MA-00182-102,MA-00162-399,MA-00090-236,MA-00067-169,MA-00120-95,MA-00090-467,MA-00210-49,MA-00189-169,MA-00073-258,MA-00139-157,	0.000103924
Cluster 2	Biological process	nucleobase-containing small molecule biosynthetic process	GO:0034404	7	9.7307e-06	2.99537	18	52	473	4093	MA-00120-261,MA-00055-178,MA-00210-156,MA-00067-55,MA-00153-253,MA-00334-463,MA-00182-156,MA-00184-253,MA-00153-446,MA-00297-533,MA-00297-520,MA-00326-43,MA-00139-189,MA-00090-306,MA-00101-313,MA-00213-50,MA-00189-182,MA-00101-360,	0.000247123
Cluster 2	Biological process	mitochondrial transmembrane transport	GO:1990542	6	1.00544e-05	2.32973	28	104	473	4093	MA-00189-312,MA-00323-15,MA-00297-74,MA-00153-136,MA-00320-55,MA-00210-23,MA-00184-234,MA-00334-462,MA-00182-165,MA-00182-162,MA-00153-205,MA-00120-281,MA-00120-175,MA-00334-257,MA-00055-21,MA-00334-30,MA-00189-501,MA-00112-246,MA-00073-551,MA-00067-295,MA-00326-188,MA-00270-95,MA-00213-415,MA-00139-95,MA-00153-62,MA-00067-192,MA-00323-110,MA-00120-22,	0.000252956
Cluster 2	Biological process	cytoplasmic translational initiation	GO:0002183	5	1.21566e-05	3.0647	17	48	473	4093	MA-00210-158,MA-00210-114,MA-00090-25,MA-00112-278,MA-00073-611,MA-00213-166,MA-00334-353,MA-00153-540,MA-00213-268,MA-00334-279,MA-00101-185,MA-00326-145,MA-00240-1,MA-00268-15,MA-00241-2,MA-00101-683,MA-00153-42,	0.000303015
Cluster 2	Biological process	histidine biosynthetic process	GO:0000105	10	1.46223e-05	7.41709	6	7	473	4093	MA-00189-361,MA-00320-201,MA-00101-393,MA-00184-558,MA-00090-452,MA-00072-249,	0.00036113
Cluster 2	Biological process	valine biosynthetic process	GO:0009099	10	1.46223e-05	7.41709	6	7	473	4093	MA-00120-148,MA-00120-147,MA-00120-150,MA-00182-72,MA-00090-434,MA-00173-159,	0.00036113
Cluster 2	Biological process	cytoplasmic translation	GO:0002181	9	1.58332e-05	1.7186	57	287	473	4093	MA-00210-158,MA-00206-21,MA-00210-162,MA-00210-129,MA-00323-160,MA-00334-415,MA-00120-336,MA-00189-339,MA-00210-114,MA-00334-215,MA-00162-296,MA-00153-215,MA-00153-452,MA-00090-25,MA-00111-73,MA-00153-674,MA-00270-171,MA-00112-278,MA-00184-271,MA-00073-611,MA-00320-163,MA-00213-166,MA-00213-165,MA-00334-353,MA-00120-196,MA-00153-540,MA-00213-268,MA-00297-32,MA-00139-364,MA-00101-153,MA-00213-142,…	0.000383991
Cluster 2	Biological process	tricarboxylic acid metabolic process	GO:0072350	7	1.67983e-05	3.8459	12	27	473	4093	MA-00112-221,MA-00189-376,MA-00210-307,MA-00120-281,MA-00297-69,MA-00112-277,MA-00073-618,MA-00090-236,MA-00073-366,MA-00073-570,MA-00073-258,MA-00072-282,	0.000403759
Cluster 2	Biological process	coenzyme metabolic process	GO:0006732	5	1.82707e-05	2.00107	37	160	473	4093	MA-00112-221,MA-00055-178,MA-00210-156,MA-00153-271,MA-00189-376,MA-00297-182,MA-00120-100,MA-00173-30,MA-00090-17,MA-00112-288,MA-00153-446,MA-00213-388,MA-00334-356,MA-00182-102,MA-00090-236,MA-00139-252,MA-00101-261,MA-00120-88,MA-00139-100,MA-00162-340,MA-00073-417,MA-00072-329,MA-00154-3,MA-00154-2,MA-00139-189,MA-00090-530,MA-00320-17,MA-00090-306,MA-00189-278,MA-00101-313,MA-00270-32,MA-00…	0.000435262
Cluster 2	Biological process	tryptophan biosynthetic process	GO:0000162	10	2.02277e-05	8.65328	5	5	473	4093	MA-00334-434,MA-00297-40,MA-00101-393,MA-00073-62,MA-00162-308,	0.000477659
Cluster 2	Biological process	indolalkylamine biosynthetic process	GO:0046219	9	2.02277e-05	8.65328	5	5	473	4093	MA-00334-434,MA-00297-40,MA-00101-393,MA-00073-62,MA-00162-308,	0.000477659
Cluster 2	Biological process	indole-containing compound biosynthetic process	GO:0042435	6	2.02277e-05	8.65328	5	5	473	4093	MA-00334-434,MA-00297-40,MA-00101-393,MA-00073-62,MA-00162-308,	0.000477659
Cluster 2	Biological process	carboxylic acid catabolic process	GO:0046395	7	2.48526e-05	2.4571	23	81	473	4093	MA-00334-14,MA-00182-312,MA-00055-99,MA-00153-161,MA-00101-610,MA-00153-253,MA-00153-356,MA-00334-341,MA-00101-58,MA-00162-262,MA-00162-399,MA-00090-236,MA-00139-252,MA-00101-261,MA-00162-340,MA-00072-329,MA-00213-573,MA-00120-95,MA-00184-330,MA-00090-522,MA-00090-530,MA-00173-159,MA-00120-502,	0.000571822
Cluster 2	Biological process	organic acid catabolic process	GO:0016054	5	2.48526e-05	2.4571	23	81	473	4093	MA-00334-14,MA-00182-312,MA-00055-99,MA-00153-161,MA-00101-610,MA-00153-253,MA-00153-356,MA-00334-341,MA-00101-58,MA-00162-262,MA-00162-399,MA-00090-236,MA-00139-252,MA-00101-261,MA-00162-340,MA-00072-329,MA-00213-573,MA-00120-95,MA-00184-330,MA-00090-522,MA-00090-530,MA-00173-159,MA-00120-502,	0.000571822
Cluster 2	Biological process	nucleoside diphosphate metabolic process	GO:0009132	8	2.63569e-05	3.70855	12	28	473	4093	MA-00120-261,MA-00055-178,MA-00210-156,MA-00067-55,MA-00055-211,MA-00334-247,MA-00153-446,MA-00139-189,MA-00090-306,MA-00101-313,MA-00189-182,MA-00101-360,	0.000596242
Cluster 2	Biological process	tricarboxylic acid cycle	GO:0006099	4	2.67504e-05	3.96609	11	24	473	4093	MA-00112-221,MA-00189-376,MA-00210-307,MA-00120-281,MA-00112-277,MA-00073-618,MA-00090-236,MA-00073-366,MA-00073-570,MA-00073-258,MA-00072-282,	0.0006001
Cluster 2	Biological process	cellular amino acid catabolic process	GO:0009063	8	2.85356e-05	3.00984	16	46	473	4093	MA-00334-14,MA-00182-312,MA-00055-99,MA-00153-161,MA-00101-610,MA-00153-253,MA-00334-341,MA-00162-262,MA-00162-399,MA-00162-340,MA-00072-329,MA-00120-95,MA-00184-330,MA-00090-522,MA-00090-530,MA-00173-159,	0.000634858
Cluster 2	Biological process	peptide biosynthetic process	GO:0043043	7	4.00061e-05	1.54156	75	421	473	4093	MA-00153-171,MA-00120-384,MA-00210-158,MA-00206-21,MA-00210-162,MA-00210-129,MA-00323-160,MA-00334-415,MA-00120-336,MA-00189-339,MA-00210-114,MA-00326-200,MA-00320-156,MA-00334-215,MA-00162-296,MA-00067-303,MA-00153-215,MA-00153-452,MA-00090-25,MA-00111-73,MA-00153-674,MA-00270-171,MA-00112-277,MA-00112-278,MA-00297-342,MA-00184-271,MA-00073-611,MA-00320-163,MA-00213-166,MA-00090-295,MA-00213-165…	0.000882757
Cluster 2	Biological process	purine nucleobase biosynthetic process	GO:0009113	9	5.74028e-05	5.50663	7	11	473	4093	MA-00268-8,MA-00120-398,MA-00090-276,MA-00182-115,MA-00182-102,MA-00268-29,MA-00139-294,	0.00125633
Cluster 2	Biological process	indole-containing compound metabolic process	GO:0042430	5	5.74028e-05	5.50663	7	11	473	4093	MA-00334-434,MA-00297-40,MA-00101-393,MA-00162-340,MA-00072-329,MA-00073-62,MA-00162-308,	0.00125633
Cluster 2	Biological process	leucine metabolic process	GO:0006551	9	5.74028e-05	5.50663	7	11	473	4093	MA-00120-148,MA-00072-185,MA-00120-150,MA-00182-72,MA-00090-434,MA-00173-159,MA-00153-49,	0.00125633
Cluster 2	Biological process	tryptophan metabolic process	GO:0006568	9	5.74028e-05	5.50663	7	11	473	4093	MA-00334-434,MA-00297-40,MA-00101-393,MA-00162-340,MA-00072-329,MA-00073-62,MA-00162-308,	0.00125633
Cluster 2	Biological process	valine metabolic process	GO:0006573	9	5.74028e-05	5.50663	7	11	473	4093	MA-00120-148,MA-00120-147,MA-00120-150,MA-00182-72,MA-00090-434,MA-00139-388,MA-00173-159,	0.00125633
Cluster 2	Biological process	indolalkylamine metabolic process	GO:0006586	8	5.74028e-05	5.50663	7	11	473	4093	MA-00334-434,MA-00297-40,MA-00101-393,MA-00162-340,MA-00072-329,MA-00073-62,MA-00162-308,	0.00125633
Cluster 2	Biological process	cellular metabolic process	GO:0044237	3	5.82485e-05	1.09319	391	3095	473	4093	MA-00072-196,MA-00120-365,MA-00120-247,MA-00189-312,MA-00182-331,MA-00334-14,MA-00268-8,MA-00112-350,MA-00055-168,MA-00112-345,MA-00184-196,MA-00120-141,MA-00112-222,MA-00120-261,MA-00153-177,MA-00112-221,MA-00153-171,MA-00120-384,MA-00323-15,MA-00120-148,MA-00120-147,MA-00055-178,MA-00182-312,MA-00210-156,MA-00210-158,MA-00210-279,MA-00072-185,MA-00153-186,MA-00120-150,MA-00206-21,MA-00120-270,M…	0.00121554
Cluster 2	Biological process	monocarboxylic acid metabolic process	GO:0032787	7	6.08461e-05	1.94144	35	156	473	4093	MA-00334-14,MA-00112-350,MA-00055-178,MA-00210-156,MA-00153-271,MA-00189-376,MA-00153-356,MA-00101-58,MA-00112-288,MA-00184-381,MA-00153-446,MA-00213-388,MA-00090-236,MA-00139-252,MA-00326-162,MA-00334-178,MA-00101-261,MA-00120-88,MA-00072-329,MA-00213-573,MA-00184-206,MA-00154-3,MA-00154-2,MA-00073-281,MA-00101-533,MA-00139-189,MA-00320-17,MA-00090-306,MA-00189-278,MA-00101-313,MA-00139-388,MA-0…	0.00125998
Cluster 2	Biological process	translation	GO:0006412	8	6.21934e-05	1.53323	73	412	473	4093	MA-00153-171,MA-00120-384,MA-00210-158,MA-00206-21,MA-00210-162,MA-00210-129,MA-00323-160,MA-00334-415,MA-00120-336,MA-00189-339,MA-00210-114,MA-00326-200,MA-00320-156,MA-00334-215,MA-00162-296,MA-00153-215,MA-00153-452,MA-00090-25,MA-00111-73,MA-00153-674,MA-00270-171,MA-00112-277,MA-00112-278,MA-00297-342,MA-00184-271,MA-00073-611,MA-00320-163,MA-00213-166,MA-00090-295,MA-00213-165,MA-00334-353…	0.00127805
Cluster 2	Biological process	alpha-amino acid catabolic process	GO:1901606	9	6.64474e-05	2.94998	15	44	473	4093	MA-00334-14,MA-00182-312,MA-00055-99,MA-00153-161,MA-00101-610,MA-00153-253,MA-00334-341,MA-00162-262,MA-00162-399,MA-00162-340,MA-00072-329,MA-00120-95,MA-00184-330,MA-00090-522,MA-00090-530,	0.00135513
Cluster 2	Biological process	ribonucleoside diphosphate metabolic process	GO:0009185	9	6.66495e-05	3.661	11	26	473	4093	MA-00055-178,MA-00210-156,MA-00067-55,MA-00055-211,MA-00334-247,MA-00153-446,MA-00139-189,MA-00090-306,MA-00101-313,MA-00189-182,MA-00101-360,	0.00134903
Cluster 2	Biological process	citrate metabolic process	GO:0006101	8	6.66495e-05	3.661	11	26	473	4093	MA-00112-221,MA-00189-376,MA-00210-307,MA-00120-281,MA-00112-277,MA-00073-618,MA-00090-236,MA-00073-366,MA-00073-570,MA-00073-258,MA-00072-282,	0.00134903
Cluster 2	Biological process	arginine metabolic process	GO:0006525	10	6.88095e-05	3.93331	10	22	473	4093	MA-00072-196,MA-00112-345,MA-00162-60,MA-00184-79,MA-00055-99,MA-00139-32,MA-00326-106,MA-00307-1,MA-00297-69,MA-00326-6,	0.00137211
Cluster 2	Biological process	pyrimidine-containing compound biosynthetic process	GO:0072528	6	8.38374e-05	3.02865	14	40	473	4093	MA-00120-261,MA-00184-79,MA-00120-442,MA-00334-463,MA-00055-211,MA-00182-156,MA-00307-1,MA-00184-253,MA-00153-435,MA-00182-252,MA-00334-356,MA-00326-6,MA-00297-520,MA-00072-338,	0.00165949
Cluster 2	Biological process	hexose catabolic process	GO:0019320	7	0.000108455	4.09892	9	19	473	4093	MA-00055-178,MA-00210-156,MA-00190-7,MA-00072-4,MA-00153-446,MA-00139-189,MA-00101-313,MA-00189-182,MA-00101-360,	0.0021311
Cluster 2	Biological process	purine nucleoside diphosphate metabolic process	GO:0009135	9	0.000109315	3.76229	10	23	473	4093	MA-00055-178,MA-00210-156,MA-00067-55,MA-00334-247,MA-00153-446,MA-00139-189,MA-00090-306,MA-00101-313,MA-00189-182,MA-00101-360,	0.00213243
Cluster 2	Biological process	purine ribonucleoside diphosphate metabolic process	GO:0009179	10	0.000109315	3.76229	10	23	473	4093	MA-00055-178,MA-00210-156,MA-00067-55,MA-00334-247,MA-00153-446,MA-00139-189,MA-00090-306,MA-00101-313,MA-00189-182,MA-00101-360,	0.00213243
Cluster 2	Biological process	adenine metabolic process	GO:0046083	9	0.000109788	7.21106	5	6	473	4093	MA-00268-8,MA-00120-398,MA-00090-276,MA-00268-29,MA-00139-294,	0.00211107
Cluster 2	Biological process	IMP metabolic process	GO:0046040	11	0.000142876	5.76885	6	9	473	4093	MA-00268-8,MA-00120-398,MA-00320-114,MA-00072-90,MA-00268-29,MA-00213-50,	0.00272781
Cluster 2	Biological process	amine biosynthetic process	GO:0009309	6	0.000142876	5.76885	6	9	473	4093	MA-00334-434,MA-00112-288,MA-00297-40,MA-00101-393,MA-00073-62,MA-00162-308,	0.00272781
Cluster 2	Biological process	cellular biogenic amine biosynthetic process	GO:0042401	8	0.000142876	5.76885	6	9	473	4093	MA-00334-434,MA-00112-288,MA-00297-40,MA-00101-393,MA-00073-62,MA-00162-308,	0.00272781
Cluster 2	Biological process	2-oxoglutarate metabolic process	GO:0006103	8	0.000142876	5.76885	6	9	473	4093	MA-00334-14,MA-00162-262,MA-00073-366,MA-00073-570,MA-00090-522,MA-00189-169,	0.00272781
Cluster 2	Biological process	histidine metabolic process	GO:0006547	9	0.000142876	5.76885	6	9	473	4093	MA-00189-361,MA-00320-201,MA-00101-393,MA-00184-558,MA-00090-452,MA-00072-249,	0.00272781
Cluster 2	Biological process	cysteine biosynthetic process	GO:0019344	11	0.000142876	5.76885	6	9	473	4093	MA-00120-112,MA-00334-567,MA-00182-63,MA-00334-436,MA-00139-75,MA-00173-126,	0.00272781
Cluster 2	Biological process	imidazole-containing compound metabolic process	GO:0052803	5	0.000142876	5.76885	6	9	473	4093	MA-00189-361,MA-00320-201,MA-00101-393,MA-00184-558,MA-00090-452,MA-00072-249,	0.00272781
Cluster 2	Biological process	pyruvate metabolic process	GO:0006090	8	0.00014917	3.3995	11	28	473	4093	MA-00055-178,MA-00210-156,MA-00153-271,MA-00189-376,MA-00153-446,MA-00120-88,MA-00139-189,MA-00090-306,MA-00101-313,MA-00189-182,MA-00101-360,	0.00271329
Cluster 2	Biological process	mitochondrial electron transport, ubiquinol to cytochrome c	GO:0006122	7	0.000166086	4.32664	8	16	473	4093	MA-00112-222,MA-00320-55,MA-00323-195,MA-00182-97,MA-00184-106,MA-00120-280,MA-00210-301,MA-00184-175,	0.00300069
Cluster 2	Biological process	cellular biogenic amine metabolic process	GO:0006576	7	0.000166086	4.32664	8	16	473	4093	MA-00334-434,MA-00112-288,MA-00297-40,MA-00101-393,MA-00162-340,MA-00072-329,MA-00073-62,MA-00162-308,	0.00300069
Cluster 2	Biological process	organic substance metabolic process	GO:0071704	3	0.000166929	1.08871	386	3068	473	4093	MA-00072-196,MA-00120-365,MA-00120-247,MA-00189-312,MA-00182-331,MA-00334-14,MA-00268-8,MA-00112-350,MA-00055-168,MA-00112-345,MA-00184-196,MA-00120-141,MA-00112-222,MA-00120-261,MA-00153-177,MA-00112-221,MA-00153-171,MA-00120-384,MA-00323-15,MA-00120-148,MA-00120-147,MA-00055-178,MA-00182-312,MA-00210-156,MA-00210-158,MA-00210-279,MA-00072-185,MA-00153-186,MA-00120-150,MA-00206-21,MA-00120-270,M…	0.00297598
Cluster 2	Biological process	peptide metabolic process	GO:0006518	6	0.000175195	1.46763	77	454	473	4093	MA-00153-171,MA-00120-384,MA-00210-158,MA-00206-21,MA-00210-162,MA-00210-129,MA-00323-160,MA-00334-415,MA-00120-336,MA-00189-339,MA-00210-114,MA-00067-65,MA-00184-467,MA-00326-200,MA-00320-156,MA-00334-215,MA-00162-296,MA-00067-303,MA-00153-215,MA-00153-452,MA-00090-25,MA-00111-73,MA-00153-674,MA-00270-171,MA-00112-277,MA-00112-278,MA-00297-342,MA-00184-271,MA-00073-611,MA-00320-163,MA-00213-166,…	0.00310279
Cluster 2	Biological process	tRNA aminoacylation for protein translation	GO:0006418	11	0.000196062	2.96033	13	38	473	4093	MA-00210-162,MA-00334-415,MA-00320-156,MA-00153-452,MA-00153-674,MA-00213-165,MA-00139-364,MA-00213-251,MA-00073-660,MA-00153-20,MA-00101-207,MA-00072-18,MA-00153-47,	0.00344967
Cluster 2	Biological process	pyrimidine-containing compound metabolic process	GO:0072527	5	0.000203763	2.81735	14	43	473	4093	MA-00120-261,MA-00184-79,MA-00120-442,MA-00334-463,MA-00055-211,MA-00182-156,MA-00307-1,MA-00184-253,MA-00153-435,MA-00182-252,MA-00334-356,MA-00326-6,MA-00297-520,MA-00072-338,	0.00356189
Cluster 2	Biological process	monocarboxylic acid biosynthetic process	GO:0072330	8	0.00021759	2.30754	20	75	473	4093	MA-00334-14,MA-00055-178,MA-00210-156,MA-00112-288,MA-00153-446,MA-00213-388,MA-00326-162,MA-00184-206,MA-00154-3,MA-00154-2,MA-00073-281,MA-00101-533,MA-00139-189,MA-00320-17,MA-00189-278,MA-00101-313,MA-00139-388,MA-00268-77,MA-00189-182,MA-00101-360,	0.00377905
Cluster 2	Biological process	metabolic process	GO:0008152	2	0.000241536	1.07862	399	3201	473	4093	MA-00072-196,MA-00120-365,MA-00120-247,MA-00189-312,MA-00182-331,MA-00334-14,MA-00268-8,MA-00112-350,MA-00055-168,MA-00112-345,MA-00184-196,MA-00049-3,MA-00120-141,MA-00112-222,MA-00120-261,MA-00153-177,MA-00112-221,MA-00153-171,MA-00120-384,MA-00323-15,MA-00120-148,MA-00120-147,MA-00055-178,MA-00182-312,MA-00210-156,MA-00210-158,MA-00210-279,MA-00072-185,MA-00153-186,MA-00120-150,MA-00206-21,MA-…	0.00416805
Cluster 2	Biological process	one-carbon metabolic process	GO:0006730	4	0.000242281	4.65946	7	13	473	4093	MA-00101-610,MA-00153-598,MA-00182-102,MA-00334-162,MA-00334-161,MA-00190-33,MA-00300-2,	0.00415427
Cluster 2	Biological process	nitrogen compound metabolic process	GO:0006807	3	0.000249007	1.10348	354	2776	473	4093	MA-00072-196,MA-00120-365,MA-00120-247,MA-00189-312,MA-00182-331,MA-00334-14,MA-00268-8,MA-00055-168,MA-00112-345,MA-00184-196,MA-00120-141,MA-00112-222,MA-00120-261,MA-00153-177,MA-00112-221,MA-00153-171,MA-00120-384,MA-00323-15,MA-00120-148,MA-00120-147,MA-00055-178,MA-00182-312,MA-00210-156,MA-00210-158,MA-00210-279,MA-00072-185,MA-00153-186,MA-00120-150,MA-00206-21,MA-00120-270,MA-00120-398,M…	0.00424257
Cluster 2	Biological process	lysine biosynthetic process	GO:0009085	11	0.000322426	5.19197	6	10	473	4093	MA-00323-77,MA-00213-175,MA-00297-34,MA-00139-331,MA-00072-32,MA-00072-26,	0.00545894
Cluster 2	Biological process	lysine metabolic process	GO:0006553	10	0.000322426	5.19197	6	10	473	4093	MA-00323-77,MA-00213-175,MA-00297-34,MA-00139-331,MA-00072-32,MA-00072-26,	0.00545894
Cluster 2	Biological process	'de novo' IMP biosynthetic process	GO:0006189	13	0.000347702	6.18091	5	7	473	4093	MA-00268-8,MA-00120-398,MA-00320-114,MA-00072-90,MA-00268-29,	0.00581375
Cluster 2	Biological process	cysteine biosynthetic process from serine	GO:0006535	12	0.000347702	6.18091	5	7	473	4093	MA-00120-112,MA-00182-63,MA-00334-436,MA-00139-75,MA-00173-126,	0.00581375
Cluster 2	Biological process	glutamine metabolic process	GO:0006541	10	0.000347702	6.18091	5	7	473	4093	MA-00184-79,MA-00153-253,MA-00307-1,MA-00067-169,MA-00210-49,	0.00581375
Cluster 2	Biological process	lysine biosynthetic process via aminoadipic acid	GO:0019878	12	0.000347702	6.18091	5	7	473	4093	MA-00323-77,MA-00297-34,MA-00139-331,MA-00072-32,MA-00072-26,	0.00581375
Cluster 2	Biological process	nucleoside metabolic process	GO:0009116	7	0.000350278	2.81232	13	40	473	4093	MA-00120-261,MA-00067-55,MA-00153-253,MA-00173-30,MA-00334-463,MA-00055-211,MA-00182-156,MA-00184-253,MA-00297-533,MA-00297-520,MA-00139-86,MA-00090-530,MA-00213-50,	0.00571483
Cluster 2	Biological process	amino acid activation	GO:0043038	8	0.000350278	2.81232	13	40	473	4093	MA-00210-162,MA-00334-415,MA-00320-156,MA-00153-452,MA-00153-674,MA-00213-165,MA-00139-364,MA-00213-251,MA-00073-660,MA-00153-20,MA-00101-207,MA-00072-18,MA-00153-47,	0.00571483
Cluster 2	Biological process	tRNA aminoacylation	GO:0043039	10	0.000350278	2.81232	13	40	473	4093	MA-00210-162,MA-00334-415,MA-00320-156,MA-00153-452,MA-00153-674,MA-00213-165,MA-00139-364,MA-00213-251,MA-00073-660,MA-00153-20,MA-00101-207,MA-00072-18,MA-00153-47,	0.00571483
Cluster 2	Biological process	phosphorus metabolic process	GO:0006793	4	0.000419338	1.31805	115	755	473	4093	MA-00120-365,MA-00120-247,MA-00189-312,MA-00182-331,MA-00268-8,MA-00120-141,MA-00112-222,MA-00120-261,MA-00112-221,MA-00323-15,MA-00055-178,MA-00210-156,MA-00153-186,MA-00120-398,MA-00162-69,MA-00297-74,MA-00153-271,MA-00189-115,MA-00320-114,MA-00189-376,MA-00101-611,MA-00067-55,MA-00153-136,MA-00153-253,MA-00139-32,MA-00173-30,MA-00320-55,MA-00323-195,MA-00182-97,MA-00184-225,MA-00184-106,MA-003…	0.00671939
Cluster 2	Biological process	ADP metabolic process	GO:0046031	11	0.000424193	3.53998	9	22	473	4093	MA-00055-178,MA-00210-156,MA-00334-247,MA-00153-446,MA-00139-189,MA-00090-306,MA-00101-313,MA-00189-182,MA-00101-360,	0.00675697
Cluster 2	Biological process	regulation of translational initiation	GO:0006446	9	0.000424193	3.53998	9	22	473	4093	MA-00120-384,MA-00210-114,MA-00153-540,MA-00090-132,MA-00213-472,MA-00101-185,MA-00213-432,MA-00326-145,MA-00268-15,	0.00675697
Cluster 2	Biological process	pigment biosynthetic process	GO:0046148	4	0.000425324	3.07052	11	31	473	4093	MA-00268-8,MA-00120-398,MA-00090-276,MA-00213-188,MA-00182-115,MA-00162-390,MA-00182-102,MA-00268-29,MA-00139-294,MA-00173-93,MA-00101-235,	0.00669575
Cluster 2	Biological process	chaperone-mediated protein folding	GO:0061077	4	0.000425324	3.07052	11	31	473	4093	MA-00268-9,MA-00297-392,MA-00184-234,MA-00182-162,MA-00067-19,MA-00101-77,MA-00112-271,MA-00297-553,MA-00189-501,MA-00184-505,MA-00072-48,	0.00669575
Cluster 2	Biological process	urea cycle	GO:0000050	7	0.000436681	4.32664	7	14	473	4093	MA-00072-196,MA-00112-345,MA-00184-79,MA-00326-106,MA-00307-1,MA-00297-69,MA-00326-6,	0.00679505
Cluster 2	Biological process	L-methionine biosynthetic process	GO:0071265	12	0.000436681	4.32664	7	14	473	4093	MA-00153-283,MA-00334-567,MA-00334-552,MA-00090-276,MA-00162-360,MA-00090-467,MA-00139-75,	0.00679505
Cluster 2	Biological process	pyrimidine nucleobase biosynthetic process	GO:0019856	9	0.000436681	4.32664	7	14	473	4093	MA-00184-79,MA-00182-156,MA-00307-1,MA-00184-253,MA-00182-252,MA-00326-6,MA-00072-338,	0.00679505
Cluster 2	Biological process	cellular nitrogen compound biosynthetic process	GO:0044271	5	0.000482298	1.21277	185	1320	473	4093	MA-00072-196,MA-00189-312,MA-00334-14,MA-00268-8,MA-00055-168,MA-00112-345,MA-00184-196,MA-00120-141,MA-00120-261,MA-00153-171,MA-00120-384,MA-00323-15,MA-00055-178,MA-00210-156,MA-00210-158,MA-00210-279,MA-00206-21,MA-00120-270,MA-00120-398,MA-00162-69,MA-00297-74,MA-00210-162,MA-00184-79,MA-00210-129,MA-00120-442,MA-00153-271,MA-00323-160,MA-00320-114,MA-00334-415,MA-00120-336,MA-00189-376,MA-0…	0.00737696
Cluster 2	Biological process	proton transmembrane transport	GO:1902600	9	0.00049528	2.42899	16	57	473	4093	MA-00189-312,MA-00323-15,MA-00297-74,MA-00320-55,MA-00334-304,MA-00153-205,MA-00072-9,MA-00055-21,MA-00334-30,MA-00112-246,MA-00073-551,MA-00101-150,MA-00067-295,MA-00326-188,MA-00213-327,MA-00270-95,	0.00753273
Cluster 2	Biological process	NAD biosynthetic process	GO:0009435	12	0.000524631	3.20492	10	27	473	4093	MA-00055-178,MA-00210-156,MA-00173-30,MA-00153-446,MA-00162-340,MA-00072-329,MA-00139-189,MA-00101-313,MA-00189-182,MA-00101-360,	0.00793431
Cluster 2	Biological process	cellular metabolic compound salvage	GO:0043094	4	0.000524631	3.20492	10	27	473	4093	MA-00153-283,MA-00173-30,MA-00334-463,MA-00182-156,MA-00334-552,MA-00184-253,MA-00297-533,MA-00297-520,MA-00090-467,MA-00139-294,	0.00793431
Cluster 2	Biological process	phosphate-containing compound metabolic process	GO:0006796	5	0.000561416	1.31502	112	737	473	4093	MA-00120-365,MA-00120-247,MA-00189-312,MA-00182-331,MA-00268-8,MA-00112-222,MA-00120-261,MA-00112-221,MA-00323-15,MA-00055-178,MA-00210-156,MA-00153-186,MA-00120-398,MA-00162-69,MA-00297-74,MA-00153-271,MA-00189-115,MA-00320-114,MA-00189-376,MA-00101-611,MA-00067-55,MA-00153-136,MA-00153-253,MA-00139-32,MA-00173-30,MA-00320-55,MA-00323-195,MA-00182-97,MA-00184-225,MA-00184-106,MA-00334-463,MA-001…	0.00839628
Cluster 2	Biological process	nucleoside biosynthetic process	GO:0009163	8	0.000626615	3.38606	9	23	473	4093	MA-00120-261,MA-00067-55,MA-00153-253,MA-00334-463,MA-00182-156,MA-00184-253,MA-00297-533,MA-00297-520,MA-00213-50,	0.0093196
Cluster 2	Biological process	threonine metabolic process	GO:0006566	10	0.000640454	4.71997	6	11	473	4093	MA-00182-312,MA-00334-341,MA-00153-333,MA-00323-89,MA-00334-474,MA-00073-538,	0.00947309
Cluster 2	Biological process	nitrogen cycle metabolic process	GO:0071941	4	0.000711056	3.64349	8	19	473	4093	MA-00072-196,MA-00112-345,MA-00184-79,MA-00326-106,MA-00307-1,MA-00297-69,MA-00326-6,MA-00073-134,	0.0104599
Cluster 2	Biological process	induction by organism of defense response of other organism involved in symbiotic interaction	GO:0052251	9	0.000711056	3.64349	8	19	473	4093	MA-00055-178,MA-00090-276,MA-00153-446,MA-00139-189,MA-00101-313,MA-00072-48,MA-00189-182,MA-00101-360,	0.0104599
Cluster 2	Biological process	urea metabolic process	GO:0019627	6	0.000711056	3.64349	8	19	473	4093	MA-00072-196,MA-00112-345,MA-00184-79,MA-00326-106,MA-00307-1,MA-00297-69,MA-00326-6,MA-00073-134,	0.0104599
Cluster 2	Biological process	positive regulation by symbiont of host defense response	GO:0052509	9	0.000711056	3.64349	8	19	473	4093	MA-00055-178,MA-00090-276,MA-00153-446,MA-00139-189,MA-00101-313,MA-00072-48,MA-00189-182,MA-00101-360,	0.0104599
Cluster 2	Biological process	positive regulation by organism of defense response of other organism involved in symbiotic interaction	GO:0052510	8	0.000711056	3.64349	8	19	473	4093	MA-00055-178,MA-00090-276,MA-00153-446,MA-00139-189,MA-00101-313,MA-00072-48,MA-00189-182,MA-00101-360,	0.0104599
Cluster 2	Biological process	induction by symbiont of host defense response	GO:0044416	10	0.000711056	3.64349	8	19	473	4093	MA-00055-178,MA-00090-276,MA-00153-446,MA-00139-189,MA-00101-313,MA-00072-48,MA-00189-182,MA-00101-360,	0.0104599
Cluster 2	Biological process	glycolytic process through fructose-6-phosphate	GO:0061615	14	0.000738015	4.0382	7	15	473	4093	MA-00055-178,MA-00210-156,MA-00153-446,MA-00139-189,MA-00101-313,MA-00189-182,MA-00101-360,	0.0105118
Cluster 2	Biological process	glycolytic process through glucose-6-phosphate	GO:0061620	15	0.000738015	4.0382	7	15	473	4093	MA-00055-178,MA-00210-156,MA-00153-446,MA-00139-189,MA-00101-313,MA-00189-182,MA-00101-360,	0.0105118
Cluster 2	Biological process	canonical glycolysis	GO:0061621	16	0.000738015	4.0382	7	15	473	4093	MA-00055-178,MA-00210-156,MA-00153-446,MA-00139-189,MA-00101-313,MA-00189-182,MA-00101-360,	0.0105118
Cluster 2	Biological process	glucose catabolic process to pyruvate	GO:0061718	9	0.000738015	4.0382	7	15	473	4093	MA-00055-178,MA-00210-156,MA-00153-446,MA-00139-189,MA-00101-313,MA-00189-182,MA-00101-360,	0.0105118
Cluster 2	Biological process	nucleotide-sugar metabolic process	GO:0009225	7	0.000738015	4.0382	7	15	473	4093	MA-00120-247,MA-00120-141,MA-00153-186,MA-00270-172,MA-00297-38,MA-00101-264,MA-00101-200,	0.0105118
Cluster 2	Biological process	glucose catabolic process	GO:0006007	8	0.000738015	4.0382	7	15	473	4093	MA-00055-178,MA-00210-156,MA-00153-446,MA-00139-189,MA-00101-313,MA-00189-182,MA-00101-360,	0.0105118
Cluster 2	Biological process	NADH regeneration	GO:0006735	4	0.000738015	4.0382	7	15	473	4093	MA-00055-178,MA-00210-156,MA-00153-446,MA-00139-189,MA-00101-313,MA-00189-182,MA-00101-360,	0.0105118
Cluster 2	Biological process	pigment metabolic process	GO:0042440	3	0.000783615	2.88443	11	33	473	4093	MA-00268-8,MA-00120-398,MA-00090-276,MA-00213-188,MA-00182-115,MA-00162-390,MA-00182-102,MA-00268-29,MA-00139-294,MA-00173-93,MA-00101-235,	0.0107627
Cluster 2	Biological process	UDP-N-acetylglucosamine metabolic process	GO:0006047	8	0.000839252	5.4083	5	8	473	4093	MA-00120-247,MA-00120-141,MA-00153-186,MA-00270-172,MA-00297-38,	0.0112401
Cluster 2	Biological process	IMP biosynthetic process	GO:0006188	12	0.000839252	5.4083	5	8	473	4093	MA-00268-8,MA-00120-398,MA-00320-114,MA-00072-90,MA-00268-29,	0.0112401
Cluster 2	Biological process	monosaccharide catabolic process	GO:0046365	6	0.00090161	3.24498	9	24	473	4093	MA-00055-178,MA-00210-156,MA-00190-7,MA-00072-4,MA-00153-446,MA-00139-189,MA-00101-313,MA-00189-182,MA-00101-360,	0.0119563
Cluster 2	Biological process	nucleotide phosphorylation	GO:0046939	7	0.00090161	3.24498	9	24	473	4093	MA-00120-261,MA-00055-178,MA-00210-156,MA-00153-446,MA-00139-189,MA-00090-306,MA-00101-313,MA-00189-182,MA-00101-360,	0.0119563
Cluster 2	Biological process	nucleoside diphosphate phosphorylation	GO:0006165	9	0.00090161	3.24498	9	24	473	4093	MA-00120-261,MA-00055-178,MA-00210-156,MA-00153-446,MA-00139-189,MA-00090-306,MA-00101-313,MA-00189-182,MA-00101-360,	0.0119563
Cluster 2	Biological process	phosphorylation	GO:0016310	6	0.000992155	1.43153	67	405	473	4093	MA-00120-365,MA-00189-312,MA-00112-222,MA-00120-261,MA-00323-15,MA-00055-178,MA-00210-156,MA-00162-69,MA-00297-74,MA-00067-55,MA-00139-32,MA-00320-55,MA-00323-195,MA-00182-97,MA-00184-225,MA-00184-106,MA-00334-463,MA-00334-304,MA-00182-156,MA-00153-205,MA-00072-9,MA-00118-2,MA-00184-253,MA-00120-280,MA-00153-435,MA-00120-281,MA-00334-247,MA-00153-443,MA-00153-446,MA-00090-284,MA-00182-128,MA-0005…	0.0129654
Cluster 2	Biological process	pyridine-containing compound biosynthetic process	GO:0072525	6	0.00102518	2.66255	12	39	473	4093	MA-00055-178,MA-00210-156,MA-00173-30,MA-00120-112,MA-00182-63,MA-00153-446,MA-00162-340,MA-00072-329,MA-00139-189,MA-00101-313,MA-00189-182,MA-00101-360,	0.0133323
Cluster 2	Biological process	glycolytic process	GO:0006096	13	0.00106694	3.46131	8	20	473	4093	MA-00055-178,MA-00210-156,MA-00153-446,MA-00139-189,MA-00090-306,MA-00101-313,MA-00189-182,MA-00101-360,	0.0138086
Cluster 2	Biological process	pyrimidine nucleobase metabolic process	GO:0006206	8	0.00106694	3.46131	8	20	473	4093	MA-00184-79,MA-00334-463,MA-00182-156,MA-00307-1,MA-00184-253,MA-00182-252,MA-00326-6,MA-00072-338,	0.0138086
Cluster 2	Biological process	ATP generation from ADP	GO:0006757	12	0.00106694	3.46131	8	20	473	4093	MA-00055-178,MA-00210-156,MA-00153-446,MA-00139-189,MA-00090-306,MA-00101-313,MA-00189-182,MA-00101-360,	0.0138086
Cluster 2	Biological process	antibiotic metabolic process	GO:0016999	5	0.00111764	2.26971	16	61	473	4093	MA-00112-350,MA-00112-221,MA-00189-376,MA-00210-307,MA-00120-281,MA-00112-277,MA-00073-618,MA-00090-236,MA-00139-252,MA-00334-178,MA-00101-261,MA-00326-181,MA-00073-366,MA-00073-570,MA-00073-258,MA-00072-282,	0.0142592
Cluster 2	Biological process	sulfate assimilation	GO:0000103	5	0.0011568	4.32664	6	12	473	4093	MA-00120-365,MA-00153-455,MA-00213-330,MA-00184-562,MA-00173-93,MA-00101-248,	0.0146892
Cluster 2	Biological process	protein refolding	GO:0042026	4	0.00118285	3.78581	7	16	473	4093	MA-00184-35,MA-00184-221,MA-00184-234,MA-00182-162,MA-00101-77,MA-00189-501,MA-00072-48,	0.0149494
Cluster 2	Biological process	amino sugar biosynthetic process	GO:0046349	6	0.00118285	3.78581	7	16	473	4093	MA-00120-247,MA-00120-141,MA-00153-186,MA-00270-172,MA-00206-81,MA-00297-38,MA-00067-125,	0.0149494
Cluster 2	Biological process	pyruvate biosynthetic process	GO:0042866	9	0.00118285	3.78581	7	16	473	4093	MA-00055-178,MA-00210-156,MA-00153-446,MA-00139-189,MA-00101-313,MA-00189-182,MA-00101-360,	0.0149494
Cluster 2	Biological process	glycosyl compound metabolic process	GO:1901657	5	0.00123328	2.49984	13	45	473	4093	MA-00120-261,MA-00067-55,MA-00153-253,MA-00173-30,MA-00334-463,MA-00055-211,MA-00182-156,MA-00184-253,MA-00297-533,MA-00297-520,MA-00139-86,MA-00090-530,MA-00213-50,	0.0153704
Cluster 2	Biological process	amino sugar metabolic process	GO:0006040	5	0.00126707	3.11518	9	25	473	4093	MA-00120-247,MA-00120-141,MA-00153-186,MA-00270-172,MA-00206-81,MA-00297-38,MA-00073-528,MA-00067-125,MA-00101-201,	0.0157186
Cluster 2	Biological process	ribonucleoside metabolic process	GO:0009119	8	0.00136225	2.7196	11	35	473	4093	MA-00120-261,MA-00067-55,MA-00153-253,MA-00173-30,MA-00334-463,MA-00055-211,MA-00182-156,MA-00184-253,MA-00297-533,MA-00090-530,MA-00213-50,	0.0168219
Cluster 2	Biological process	primary metabolic process	GO:0044238	3	0.00148743	1.08241	363	2902	473	4093	MA-00072-196,MA-00120-365,MA-00120-247,MA-00189-312,MA-00182-331,MA-00334-14,MA-00268-8,MA-00112-350,MA-00055-168,MA-00112-345,MA-00184-196,MA-00120-141,MA-00112-222,MA-00120-261,MA-00153-177,MA-00112-221,MA-00153-171,MA-00120-384,MA-00323-15,MA-00120-148,MA-00120-147,MA-00055-178,MA-00182-312,MA-00210-156,MA-00210-158,MA-00210-279,MA-00072-185,MA-00153-186,MA-00120-150,MA-00206-21,MA-00120-270,M…	0.0182838
Cluster 2	Biological process	positive regulation of defense response	GO:0031349	7	0.00155194	3.29649	8	21	473	4093	MA-00055-178,MA-00090-276,MA-00153-446,MA-00139-189,MA-00101-313,MA-00072-48,MA-00189-182,MA-00101-360,	0.0182437
Cluster 2	Biological process	nucleoside salvage	GO:0043174	9	0.00170972	4.80738	5	9	473	4093	MA-00334-463,MA-00182-156,MA-00184-253,MA-00297-533,MA-00297-520,	0.0200112
Cluster 2	Biological process	nicotinamide nucleotide biosynthetic process	GO:0019359	11	0.00179853	2.79138	10	31	473	4093	MA-00055-178,MA-00210-156,MA-00173-30,MA-00153-446,MA-00162-340,MA-00072-329,MA-00139-189,MA-00101-313,MA-00189-182,MA-00101-360,	0.0209595
Cluster 2	Biological process	protein folding	GO:0006457	3	0.00180587	1.8776	23	106	473	4093	MA-00268-9,MA-00120-563,MA-00297-392,MA-00184-35,MA-00184-221,MA-00184-234,MA-00182-162,MA-00067-19,MA-00101-77,MA-00112-271,MA-00334-222,MA-00297-553,MA-00182-356,MA-00189-501,MA-00073-308,MA-00153-520,MA-00184-505,MA-00189-82,MA-00073-79,MA-00270-84,MA-00073-48,MA-00072-48,MA-00072-152,	0.0209544
Cluster 2	Biological process	glutamate biosynthetic process	GO:0006537	11	0.00181323	3.56311	7	17	473	4093	MA-00162-399,MA-00090-236,MA-00067-169,MA-00120-95,MA-00090-467,MA-00210-49,MA-00073-258,	0.0209494
Cluster 2	Biological process	homoserine metabolic process	GO:0009092	10	0.00194068	3.99382	6	13	473	4093	MA-00334-567,MA-00323-89,MA-00090-276,MA-00162-360,MA-00334-474,MA-00073-538,	0.0223261
Cluster 2	Biological process	ribonucleoside biosynthetic process	GO:0042455	9	0.00219636	3.14665	8	22	473	4093	MA-00120-261,MA-00067-55,MA-00153-253,MA-00334-463,MA-00182-156,MA-00184-253,MA-00297-533,MA-00213-50,	0.0249477
Cluster 2	Biological process	modulation by symbiont of host defense response	GO:0052031	8	0.00219636	3.14665	8	22	473	4093	MA-00055-178,MA-00090-276,MA-00153-446,MA-00139-189,MA-00101-313,MA-00072-48,MA-00189-182,MA-00101-360,	0.0249477
Cluster 2	Biological process	modification by symbiont of host morphology or physiology	GO:0044003	6	0.00219636	3.14665	8	22	473	4093	MA-00055-178,MA-00090-276,MA-00153-446,MA-00139-189,MA-00101-313,MA-00072-48,MA-00189-182,MA-00101-360,	0.0249477
Cluster 2	Biological process	modulation by organism of defense response of other organism involved in symbiotic interaction	GO:0052255	7	0.00219636	3.14665	8	22	473	4093	MA-00055-178,MA-00090-276,MA-00153-446,MA-00139-189,MA-00101-313,MA-00072-48,MA-00189-182,MA-00101-360,	0.0249477
Cluster 2	Biological process	pyridine nucleotide biosynthetic process	GO:0019363	10	0.00235157	2.70415	10	32	473	4093	MA-00055-178,MA-00210-156,MA-00173-30,MA-00153-446,MA-00162-340,MA-00072-329,MA-00139-189,MA-00101-313,MA-00189-182,MA-00101-360,	0.0262673
Cluster 2	Biological process	glycosyl compound biosynthetic process	GO:1901659	6	0.00235248	2.88443	9	27	473	4093	MA-00120-261,MA-00067-55,MA-00153-253,MA-00334-463,MA-00182-156,MA-00184-253,MA-00297-533,MA-00297-520,MA-00213-50,	0.0261689
Cluster 2	Biological process	purine nucleoside metabolic process	GO:0042278	8	0.00267608	3.36516	7	18	473	4093	MA-00067-55,MA-00153-253,MA-00173-30,MA-00055-211,MA-00297-533,MA-00090-530,MA-00213-50,	0.0296461
Cluster 2	Biological process	vitamin metabolic process	GO:0006766	4	0.00284738	2.5049	11	38	473	4093	MA-00120-442,MA-00120-112,MA-00182-63,MA-00153-435,MA-00112-288,MA-00213-388,MA-00182-102,MA-00072-329,MA-00320-17,MA-00189-278,MA-00139-388,	0.0314146
Cluster 2	Biological process	water-soluble vitamin metabolic process	GO:0006767	5	0.00284738	2.5049	11	38	473	4093	MA-00120-442,MA-00120-112,MA-00182-63,MA-00153-435,MA-00112-288,MA-00213-388,MA-00182-102,MA-00072-329,MA-00320-17,MA-00189-278,MA-00139-388,	0.0314146
Cluster 2	Biological process	formation of cytoplasmic translation initiation complex	GO:0001732	8	0.00306867	3.70855	6	14	473	4093	MA-00210-114,MA-00090-25,MA-00112-278,MA-00334-279,MA-00240-1,MA-00101-683,	0.0335808
Cluster 2	Biological process	cell wall chitin metabolic process	GO:0006037	8	0.00306867	3.70855	6	14	473	4093	MA-00120-247,MA-00120-141,MA-00153-186,MA-00206-81,MA-00067-125,MA-00101-201,	0.0335808
Cluster 2	Biological process	nucleotide-sugar biosynthetic process	GO:0009226	8	0.00309702	4.32664	5	10	473	4093	MA-00120-141,MA-00270-172,MA-00297-38,MA-00101-264,MA-00101-200,	0.0336176
Cluster 2	Biological process	regulation of translational fidelity	GO:0006450	4	0.0031195	2.78141	9	28	473	4093	MA-00210-158,MA-00189-339,MA-00111-73,MA-00073-611,MA-00184-544,MA-00270-84,MA-00189-283,MA-00101-207,MA-00120-610,	0.0337257
Cluster 2	Biological process	vitamin biosynthetic process	GO:0009110	5	0.00386376	2.54508	10	34	473	4093	MA-00120-442,MA-00120-112,MA-00182-63,MA-00153-435,MA-00112-288,MA-00213-388,MA-00182-102,MA-00320-17,MA-00189-278,MA-00139-388,	0.0416049
Cluster 2	Biological process	water-soluble vitamin biosynthetic process	GO:0042364	6	0.00386376	2.54508	10	34	473	4093	MA-00120-442,MA-00120-112,MA-00182-63,MA-00153-435,MA-00112-288,MA-00213-388,MA-00182-102,MA-00320-17,MA-00189-278,MA-00139-388,	0.0416049
Cluster 2	Biological process	NAD metabolic process	GO:0019674	3	0.00386376	2.54508	10	34	473	4093	MA-00055-178,MA-00210-156,MA-00173-30,MA-00153-446,MA-00162-340,MA-00072-329,MA-00139-189,MA-00101-313,MA-00189-182,MA-00101-360,	0.0416049
Cluster 2	Biological process	positive regulation of translation	GO:0045727	9	0.00407076	2.6855	9	29	473	4093	MA-00210-158,MA-00120-336,MA-00111-73,MA-00073-611,MA-00213-268,MA-00067-149,MA-00090-132,MA-00213-472,MA-00120-610,	0.0433142
Cluster 2	Biological process	nucleoside phosphate catabolic process	GO:1901292	8	0.00407076	2.6855	9	29	473	4093	MA-00055-178,MA-00210-156,MA-00153-446,MA-00326-43,MA-00139-189,MA-00090-306,MA-00101-313,MA-00189-182,MA-00101-360,	0.0433142
Cluster 2	Biological process	modification of morphology or physiology of other organism involved in symbiotic interaction	GO:0051817	5	0.00409954	2.88443	8	24	473	4093	MA-00055-178,MA-00090-276,MA-00153-446,MA-00139-189,MA-00101-313,MA-00072-48,MA-00189-182,MA-00101-360,	0.0432783
Cluster 2	Biological process	translational elongation	GO:0006414	7	0.0050258	2.16332	13	52	473	4093	MA-00153-171,MA-00120-336,MA-00326-200,MA-00153-215,MA-00270-171,MA-00090-295,MA-00213-142,MA-00090-132,MA-00067-225,MA-00213-432,MA-00270-84,MA-00189-283,MA-00120-34,	0.0526438
Cluster 2	Biological process	monovalent inorganic cation transport	GO:0015672	7	0.00510154	1.97789	16	70	473	4093	MA-00189-312,MA-00323-15,MA-00297-74,MA-00320-55,MA-00334-304,MA-00153-205,MA-00072-9,MA-00055-21,MA-00334-30,MA-00112-246,MA-00073-551,MA-00101-150,MA-00067-295,MA-00326-188,MA-00213-327,MA-00270-95,	0.05323
Cluster 2	Biological process	glucosamine-containing compound biosynthetic process	GO:1901073	7	0.00514415	3.93331	5	11	473	4093	MA-00120-247,MA-00120-141,MA-00153-186,MA-00206-81,MA-00067-125,	0.0534674
Cluster 2	Biological process	pyrimidine nucleoside biosynthetic process	GO:0046134	9	0.00514415	3.93331	5	11	473	4093	MA-00120-261,MA-00334-463,MA-00182-156,MA-00184-253,MA-00297-520,	0.0534674
Cluster 2	Biological process	aminoglycan biosynthetic process	GO:0006023	6	0.00514415	3.93331	5	11	473	4093	MA-00120-247,MA-00120-141,MA-00153-186,MA-00206-81,MA-00067-125,	0.0534674
Cluster 2	Biological process	chitin biosynthetic process	GO:0006031	8	0.00514415	3.93331	5	11	473	4093	MA-00120-247,MA-00120-141,MA-00153-186,MA-00206-81,MA-00067-125,	0.0534674
Cluster 2	Biological process	cell wall chitin biosynthetic process	GO:0006038	9	0.00514415	3.93331	5	11	473	4093	MA-00120-247,MA-00120-141,MA-00153-186,MA-00206-81,MA-00067-125,	0.0534674
Cluster 2	Biological process	ornithine metabolic process	GO:0006591	9	0.00514415	3.93331	5	11	473	4093	MA-00072-196,MA-00162-60,MA-00055-99,MA-00139-32,MA-00326-106,	0.0534674
Cluster 2	Biological process	glucosamine-containing compound metabolic process	GO:1901071	6	0.00530602	3.02865	7	20	473	4093	MA-00120-247,MA-00120-141,MA-00153-186,MA-00206-81,MA-00073-528,MA-00067-125,MA-00101-201,	0.0539011
Cluster 2	Biological process	NADH metabolic process	GO:0006734	3	0.00530602	3.02865	7	20	473	4093	MA-00055-178,MA-00210-156,MA-00153-446,MA-00139-189,MA-00101-313,MA-00189-182,MA-00101-360,	0.0539011
Cluster 2	Biological process	pyridine-containing compound metabolic process	GO:0072524	5	0.00601179	1.99691	15	65	473	4093	MA-00055-178,MA-00210-156,MA-00173-30,MA-00120-112,MA-00182-63,MA-00090-17,MA-00153-446,MA-00090-236,MA-00162-340,MA-00072-329,MA-00139-189,MA-00101-313,MA-00120-17,MA-00189-182,MA-00101-360,	0.05885
Cluster 2	Biological process	purine ribonucleoside metabolic process	GO:0046128	9	0.00668621	3.24498	6	16	473	4093	MA-00067-55,MA-00153-253,MA-00173-30,MA-00297-533,MA-00090-530,MA-00213-50,	0.0652148
Cluster 2	Biological process	regulation of proteolysis	GO:0030162	7	0.00683116	1.80673	19	91	473	4093	MA-00101-624,MA-00173-39,MA-00153-357,MA-00184-222,MA-00162-280,MA-00182-160,MA-00268-208,MA-00182-159,MA-00213-196,MA-00334-125,MA-00297-225,MA-00162-253,MA-00109-3,MA-00153-520,MA-00162-233,MA-00213-212,MA-00240-1,MA-00101-665,MA-00101-683,	0.066388
Cluster 2	Biological process	modification of morphology or physiology of other organism	GO:0035821	4	0.00707214	2.66255	8	26	473	4093	MA-00055-178,MA-00090-276,MA-00153-446,MA-00139-189,MA-00101-313,MA-00072-48,MA-00189-182,MA-00101-360,	0.0684828
Cluster 2	Biological process	protein targeting to mitochondrion	GO:0006626	11	0.00707472	2.0191	14	60	473	4093	MA-00153-136,MA-00184-221,MA-00210-23,MA-00184-234,MA-00182-162,MA-00120-280,MA-00120-281,MA-00101-77,MA-00120-175,MA-00334-257,MA-00189-501,MA-00189-82,MA-00072-48,MA-00067-192,	0.0682622
Cluster 2	Biological process	posttranscriptional regulation of gene expression	GO:0010608	7	0.00745068	1.68666	23	118	473	4093	MA-00153-171,MA-00120-384,MA-00210-158,MA-00120-336,MA-00270-223,MA-00210-114,MA-00111-73,MA-00073-611,MA-00297-310,MA-00153-540,MA-00213-268,MA-00067-149,MA-00090-132,MA-00213-472,MA-00101-185,MA-00067-225,MA-00213-432,MA-00326-145,MA-00268-15,MA-00268-14,MA-00189-283,MA-00073-493,MA-00120-610,	0.0716329
Cluster 2	Biological process	pyrimidine ribonucleotide metabolic process	GO:0009218	10	0.00799226	3.60553	5	12	473	4093	MA-00120-261,MA-00334-463,MA-00055-211,MA-00182-156,MA-00184-253,	0.0765664
Cluster 2	Biological process	acyl-CoA biosynthetic process	GO:0071616	12	0.00799226	3.60553	5	12	473	4093	MA-00153-271,MA-00189-376,MA-00139-252,MA-00101-261,MA-00120-88,	0.0765664
Cluster 2	Biological process	acetyl-CoA biosynthetic process	GO:0006085	13	0.00799226	3.60553	5	12	473	4093	MA-00153-271,MA-00189-376,MA-00139-252,MA-00101-261,MA-00120-88,	0.0765664
Cluster 2	Biological process	'de novo' pyrimidine nucleobase biosynthetic process	GO:0006207	10	0.00799226	3.60553	5	12	473	4093	MA-00184-79,MA-00307-1,MA-00182-252,MA-00326-6,MA-00072-338,	0.0765664
Cluster 2	Biological process	thioester biosynthetic process	GO:0035384	6	0.00799226	3.60553	5	12	473	4093	MA-00153-271,MA-00189-376,MA-00139-252,MA-00101-261,MA-00120-88,	0.0765664
Cluster 2	Biological process	regulation of translation	GO:0006417	8	0.0081709	1.74814	20	99	473	4093	MA-00153-171,MA-00120-384,MA-00210-158,MA-00120-336,MA-00210-114,MA-00111-73,MA-00073-611,MA-00153-540,MA-00213-268,MA-00067-149,MA-00090-132,MA-00213-472,MA-00101-185,MA-00067-225,MA-00213-432,MA-00326-145,MA-00268-15,MA-00268-14,MA-00189-283,MA-00120-610,	0.0769093
Cluster 2	Biological process	glutamine family amino acid catabolic process	GO:0009065	10	0.0093442	3.0541	6	17	473	4093	MA-00334-14,MA-00055-99,MA-00153-253,MA-00162-262,MA-00120-95,MA-00090-522,	0.0864418
Cluster 2	Biological process	protein localization to mitochondrion	GO:0070585	7	0.0095531	1.95397	14	62	473	4093	MA-00153-136,MA-00184-221,MA-00210-23,MA-00184-234,MA-00182-162,MA-00120-280,MA-00120-281,MA-00101-77,MA-00120-175,MA-00334-257,MA-00189-501,MA-00189-82,MA-00072-48,MA-00067-192,	0.0880717
Cluster 2	Biological process	establishment of protein localization to mitochondrion	GO:0072655	8	0.0095531	1.95397	14	62	473	4093	MA-00153-136,MA-00184-221,MA-00210-23,MA-00184-234,MA-00182-162,MA-00120-280,MA-00120-281,MA-00101-77,MA-00120-175,MA-00334-257,MA-00189-501,MA-00189-82,MA-00072-48,MA-00067-192,	0.0880717
Cluster 2	Biological process	organophosphate catabolic process	GO:0046434	6	0.0110321	2.21879	10	39	473	4093	MA-00055-178,MA-00210-156,MA-00153-446,MA-00213-355,MA-00326-43,MA-00139-189,MA-00090-306,MA-00101-313,MA-00189-182,MA-00101-360,	0.101015
Cluster 2	Biological process	nucleotide catabolic process	GO:0009166	9	0.0114353	2.47236	8	28	473	4093	MA-00055-178,MA-00210-156,MA-00153-446,MA-00139-189,MA-00090-306,MA-00101-313,MA-00189-182,MA-00101-360,	0.104352
Cluster 2	Biological process	regulation of defense response	GO:0031347	6	0.0114353	2.47236	8	28	473	4093	MA-00055-178,MA-00090-276,MA-00153-446,MA-00139-189,MA-00101-313,MA-00072-48,MA-00189-182,MA-00101-360,	0.104352
Cluster 2	Biological process	defense response	GO:0006952	4	0.0114353	2.47236	8	28	473	4093	MA-00055-178,MA-00090-276,MA-00153-446,MA-00139-189,MA-00101-313,MA-00072-48,MA-00189-182,MA-00101-360,	0.104352
Cluster 2	Biological process	positive regulation of ubiquitin-dependent protein catabolic process	GO:2000060	11	0.0121555	1.85427	15	70	473	4093	MA-00101-624,MA-00153-357,MA-00184-222,MA-00162-280,MA-00182-160,MA-00182-159,MA-00213-196,MA-00334-125,MA-00297-225,MA-00162-253,MA-00109-3,MA-00162-233,MA-00240-1,MA-00101-665,MA-00101-683,	0.109808
Cluster 2	Biological process	positive regulation of proteasomal protein catabolic process	GO:1901800	11	0.0121555	1.85427	15	70	473	4093	MA-00101-624,MA-00153-357,MA-00184-222,MA-00162-280,MA-00182-160,MA-00182-159,MA-00213-196,MA-00334-125,MA-00297-225,MA-00162-253,MA-00109-3,MA-00162-233,MA-00240-1,MA-00101-665,MA-00101-683,	0.109808
Cluster 2	Biological process	positive regulation of proteolysis involved in cellular protein catabolic process	GO:1903052	10	0.0121555	1.85427	15	70	473	4093	MA-00101-624,MA-00153-357,MA-00184-222,MA-00162-280,MA-00182-160,MA-00182-159,MA-00213-196,MA-00334-125,MA-00297-225,MA-00162-253,MA-00109-3,MA-00162-233,MA-00240-1,MA-00101-665,MA-00101-683,	0.109808
Cluster 2	Biological process	positive regulation of proteasomal ubiquitin-dependent protein catabolic process	GO:0032436	12	0.0121555	1.85427	15	70	473	4093	MA-00101-624,MA-00153-357,MA-00184-222,MA-00162-280,MA-00182-160,MA-00182-159,MA-00213-196,MA-00334-125,MA-00297-225,MA-00162-253,MA-00109-3,MA-00162-233,MA-00240-1,MA-00101-665,MA-00101-683,	0.109808
Cluster 2	Biological process	nucleoside bisphosphate biosynthetic process	GO:0033866	9	0.0126783	2.88443	6	18	473	4093	MA-00153-271,MA-00189-376,MA-00334-356,MA-00139-252,MA-00101-261,MA-00120-88,	0.113013
Cluster 2	Biological process	ribonucleoside bisphosphate biosynthetic process	GO:0034030	10	0.0126783	2.88443	6	18	473	4093	MA-00153-271,MA-00189-376,MA-00334-356,MA-00139-252,MA-00101-261,MA-00120-88,	0.113013
Cluster 2	Biological process	purine nucleoside bisphosphate biosynthetic process	GO:0034033	10	0.0126783	2.88443	6	18	473	4093	MA-00153-271,MA-00189-376,MA-00334-356,MA-00139-252,MA-00101-261,MA-00120-88,	0.113013
Cluster 2	Biological process	aminoglycan metabolic process	GO:0006022	5	0.0126783	2.88443	6	18	473	4093	MA-00120-247,MA-00120-141,MA-00153-186,MA-00206-81,MA-00067-125,MA-00101-201,	0.113013
Cluster 2	Biological process	chitin metabolic process	GO:0006030	7	0.0126783	2.88443	6	18	473	4093	MA-00120-247,MA-00120-141,MA-00153-186,MA-00206-81,MA-00067-125,MA-00101-201,	0.113013
Cluster 2	Biological process	pyrimidine nucleoside metabolic process	GO:0006213	8	0.0126783	2.88443	6	18	473	4093	MA-00120-261,MA-00334-463,MA-00055-211,MA-00182-156,MA-00184-253,MA-00297-520,	0.113013
Cluster 2	Biological process	nicotinamide nucleotide metabolic process	GO:0046496	10	0.0130893	1.93953	13	58	473	4093	MA-00055-178,MA-00210-156,MA-00173-30,MA-00090-17,MA-00153-446,MA-00090-236,MA-00162-340,MA-00072-329,MA-00139-189,MA-00101-313,MA-00120-17,MA-00189-182,MA-00101-360,	0.112576
Cluster 2	Biological process	regulation of proteasomal protein catabolic process	GO:0061136	10	0.0131184	1.79808	16	77	473	4093	MA-00101-624,MA-00153-357,MA-00184-222,MA-00162-280,MA-00182-160,MA-00268-208,MA-00182-159,MA-00213-196,MA-00334-125,MA-00297-225,MA-00162-253,MA-00109-3,MA-00162-233,MA-00240-1,MA-00101-665,MA-00101-683,	0.112467
Cluster 2	Biological process	positive regulation of protein catabolic process	GO:0045732	8	0.0138299	1.82816	15	71	473	4093	MA-00101-624,MA-00153-357,MA-00184-222,MA-00162-280,MA-00182-160,MA-00182-159,MA-00213-196,MA-00334-125,MA-00297-225,MA-00162-253,MA-00109-3,MA-00162-233,MA-00240-1,MA-00101-665,MA-00101-683,	0.112139
Cluster 2	Biological process	positive regulation of cellular protein catabolic process	GO:1903364	9	0.0138299	1.82816	15	71	473	4093	MA-00101-624,MA-00153-357,MA-00184-222,MA-00162-280,MA-00182-160,MA-00182-159,MA-00213-196,MA-00334-125,MA-00297-225,MA-00162-253,MA-00109-3,MA-00162-233,MA-00240-1,MA-00101-665,MA-00101-683,	0.112139
Cluster 2	Biological process	amine metabolic process	GO:0009308	5	0.0142409	2.38711	8	29	473	4093	MA-00334-434,MA-00112-288,MA-00297-40,MA-00101-393,MA-00162-340,MA-00072-329,MA-00073-62,MA-00162-308,	0.11478
Cluster 2	Biological process	response to host	GO:0075136	6	0.0142409	2.38711	8	29	473	4093	MA-00055-178,MA-00090-276,MA-00153-446,MA-00139-189,MA-00101-313,MA-00072-48,MA-00189-182,MA-00101-360,	0.11478
Cluster 2	Biological process	response to host defenses	GO:0052200	7	0.0142409	2.38711	8	29	473	4093	MA-00055-178,MA-00090-276,MA-00153-446,MA-00139-189,MA-00101-313,MA-00072-48,MA-00189-182,MA-00101-360,	0.11478
Cluster 2	Biological process	cellular amine metabolic process	GO:0044106	6	0.0142409	2.38711	8	29	473	4093	MA-00334-434,MA-00112-288,MA-00297-40,MA-00101-393,MA-00162-340,MA-00072-329,MA-00073-62,MA-00162-308,	0.11478
Cluster 2	Biological process	regulation of proteolysis involved in cellular protein catabolic process	GO:1903050	9	0.0148052	1.77503	16	78	473	4093	MA-00101-624,MA-00153-357,MA-00184-222,MA-00162-280,MA-00182-160,MA-00268-208,MA-00182-159,MA-00213-196,MA-00334-125,MA-00297-225,MA-00162-253,MA-00109-3,MA-00162-233,MA-00240-1,MA-00101-665,MA-00101-683,	0.117916
Cluster 2	Biological process	pyridine nucleotide metabolic process	GO:0019362	9	0.0150802	1.90665	13	59	473	4093	MA-00055-178,MA-00210-156,MA-00173-30,MA-00090-17,MA-00153-446,MA-00090-236,MA-00162-340,MA-00072-329,MA-00139-189,MA-00101-313,MA-00120-17,MA-00189-182,MA-00101-360,	0.119752
Cluster 2	Biological process	positive regulation of cellular amide metabolic process	GO:0034250	7	0.0153005	2.22513	9	35	473	4093	MA-00210-158,MA-00120-336,MA-00111-73,MA-00073-611,MA-00213-268,MA-00067-149,MA-00090-132,MA-00213-472,MA-00120-610,	0.121144
Cluster 2	Biological process	regulation of cellular protein catabolic process	GO:1903362	8	0.016656	1.75256	16	79	473	4093	MA-00101-624,MA-00153-357,MA-00184-222,MA-00162-280,MA-00182-160,MA-00268-208,MA-00182-159,MA-00213-196,MA-00334-125,MA-00297-225,MA-00162-253,MA-00109-3,MA-00162-233,MA-00240-1,MA-00101-665,MA-00101-683,	0.131489
Cluster 2	Biological process	response to farnesol	GO:0097307	6	0.0175159	2.30754	8	30	473	4093	MA-00297-392,MA-00153-446,MA-00112-278,MA-00334-353,MA-00210-49,MA-00072-48,MA-00189-182,MA-00101-360,	0.137874
Cluster 2	Biological process	cellular response to farnesol	GO:0097308	7	0.0175159	2.30754	8	30	473	4093	MA-00297-392,MA-00153-446,MA-00112-278,MA-00334-353,MA-00210-49,MA-00072-48,MA-00189-182,MA-00101-360,	0.137874
Cluster 2	Biological process	positive regulation of proteolysis	GO:0045862	9	0.0177109	1.77807	15	73	473	4093	MA-00101-624,MA-00153-357,MA-00184-222,MA-00162-280,MA-00182-160,MA-00182-159,MA-00213-196,MA-00334-125,MA-00297-225,MA-00162-253,MA-00109-3,MA-00162-233,MA-00240-1,MA-00101-665,MA-00101-683,	0.138598
Cluster 2	Biological process	nucleic acid transport	GO:0050657	7	0.0178332	1.54984	24	134	473	4093	MA-00055-168,MA-00120-384,MA-00210-279,MA-00189-339,MA-00173-39,MA-00184-221,MA-00334-215,MA-00334-462,MA-00184-478,MA-00334-422,MA-00055-207,MA-00334-53,MA-00297-310,MA-00213-268,MA-00101-153,MA-00073-648,MA-00213-472,MA-00210-82,MA-00213-212,MA-00073-58,MA-00213-415,MA-00213-657,MA-00072-48,MA-00101-584,	0.139151
Cluster 2	Biological process	cellular response to alcohol	GO:0097306	6	0.0183814	2.16332	9	36	473	4093	MA-00270-208,MA-00297-392,MA-00153-446,MA-00112-278,MA-00334-353,MA-00210-49,MA-00072-48,MA-00189-182,MA-00101-360,	0.143014
Cluster 2	Biological process	carbon utilization	GO:0015976	2	0.0197462	2.42292	7	25	473	4093	MA-00112-350,MA-00118-2,MA-00153-446,MA-00213-393,MA-00139-252,MA-00101-261,MA-00101-360,	0.15319
Cluster 2	Biological process	regulation of proteasomal ubiquitin-dependent protein catabolic process	GO:0032434	11	0.0199396	1.75404	15	74	473	4093	MA-00101-624,MA-00153-357,MA-00184-222,MA-00162-280,MA-00182-160,MA-00182-159,MA-00213-196,MA-00334-125,MA-00297-225,MA-00162-253,MA-00109-3,MA-00162-233,MA-00240-1,MA-00101-665,MA-00101-683,	0.154245
Cluster 2	Biological process	RNA localization	GO:0006403	4	0.0208478	1.4999	26	150	473	4093	MA-00055-168,MA-00120-384,MA-00210-279,MA-00334-401,MA-00270-223,MA-00189-339,MA-00173-39,MA-00184-221,MA-00334-215,MA-00184-478,MA-00334-422,MA-00055-207,MA-00334-53,MA-00297-310,MA-00213-268,MA-00101-153,MA-00326-189,MA-00073-648,MA-00213-472,MA-00210-82,MA-00213-212,MA-00073-58,MA-00213-657,MA-00073-493,MA-00072-48,MA-00101-584,	0.160809
Cluster 2	Biological process	response to alcohol	GO:0097305	5	0.0218895	2.10485	9	37	473	4093	MA-00270-208,MA-00297-392,MA-00153-446,MA-00112-278,MA-00334-353,MA-00210-49,MA-00072-48,MA-00189-182,MA-00101-360,	0.167405
Cluster 2	Biological process	regulation of ubiquitin-dependent protein catabolic process	GO:2000058	10	0.0223751	1.73066	15	75	473	4093	MA-00101-624,MA-00153-357,MA-00184-222,MA-00162-280,MA-00182-160,MA-00182-159,MA-00213-196,MA-00334-125,MA-00297-225,MA-00162-253,MA-00109-3,MA-00162-233,MA-00240-1,MA-00101-665,MA-00101-683,	0.170634
Cluster 2	Biological process	pyrimidine ribonucleoside metabolic process	GO:0046131	9	0.0226054	2.88443	5	15	473	4093	MA-00120-261,MA-00334-463,MA-00055-211,MA-00182-156,MA-00184-253,	0.171903
Cluster 2	Biological process	positive regulation of mitotic metaphase/anaphase transition	GO:0045842	12	0.0236252	1.85427	12	56	473	4093	MA-00101-624,MA-00153-357,MA-00184-222,MA-00162-280,MA-00182-160,MA-00182-159,MA-00213-196,MA-00334-125,MA-00297-225,MA-00109-3,MA-00162-233,MA-00101-665,	0.172355
Cluster 2	Biological process	oxidoreduction coenzyme metabolic process	GO:0006733	6	0.0250282	1.70788	15	76	473	4093	MA-00055-178,MA-00210-156,MA-00297-182,MA-00173-30,MA-00090-17,MA-00153-446,MA-00090-236,MA-00162-340,MA-00073-417,MA-00072-329,MA-00139-189,MA-00101-313,MA-00120-17,MA-00189-182,MA-00101-360,	0.182097
Cluster 2	Biological process	response to defenses of other organism involved in symbiotic interaction	GO:0052173	6	0.0256258	2.16332	8	32	473	4093	MA-00055-178,MA-00090-276,MA-00153-446,MA-00139-189,MA-00101-313,MA-00072-48,MA-00189-182,MA-00101-360,	0.185942
Cluster 2	Biological process	cellular response to lipid	GO:0071396	6	0.0258534	2.04946	9	38	473	4093	MA-00297-392,MA-00101-77,MA-00153-446,MA-00112-278,MA-00334-353,MA-00210-49,MA-00072-48,MA-00189-182,MA-00101-360,	0.18709
Cluster 2	Biological process	positive regulation of mitotic sister chromatid separation	GO:1901970	11	0.0269101	1.82174	12	57	473	4093	MA-00101-624,MA-00153-357,MA-00184-222,MA-00162-280,MA-00182-160,MA-00182-159,MA-00213-196,MA-00334-125,MA-00297-225,MA-00109-3,MA-00162-233,MA-00101-665,	0.194214
Cluster 2	Biological process	positive regulation of metaphase/anaphase transition of cell cycle	GO:1902101	10	0.0269101	1.82174	12	57	473	4093	MA-00101-624,MA-00153-357,MA-00184-222,MA-00162-280,MA-00182-160,MA-00182-159,MA-00213-196,MA-00334-125,MA-00297-225,MA-00109-3,MA-00162-233,MA-00101-665,	0.194214
Cluster 2	Biological process	acetyl-CoA metabolic process	GO:0006084	12	0.0274744	2.47236	6	21	473	4093	MA-00153-271,MA-00189-376,MA-00139-252,MA-00101-261,MA-00120-88,MA-00270-32,	0.197229
Cluster 2	Biological process	regulation of protein catabolic process	GO:0042176	7	0.028709	1.64824	16	84	473	4093	MA-00101-624,MA-00153-357,MA-00184-222,MA-00162-280,MA-00182-160,MA-00268-208,MA-00182-159,MA-00213-196,MA-00334-125,MA-00297-225,MA-00162-253,MA-00109-3,MA-00162-233,MA-00240-1,MA-00101-665,MA-00101-683,	0.205544
Cluster 2	Biological process	protein import into mitochondrial matrix	GO:0030150	11	0.0297903	2.24344	7	27	473	4093	MA-00153-136,MA-00210-23,MA-00184-234,MA-00182-162,MA-00334-257,MA-00189-501,MA-00067-192,	0.21272
Cluster 2	Biological process	positive regulation of chromosome separation	GO:1905820	8	0.0305155	1.79033	12	58	473	4093	MA-00101-624,MA-00153-357,MA-00184-222,MA-00162-280,MA-00182-160,MA-00182-159,MA-00213-196,MA-00334-125,MA-00297-225,MA-00109-3,MA-00162-233,MA-00101-665,	0.215611
Cluster 2	Biological process	retrograde vesicle-mediated transport, Golgi to endoplasmic reticulum	GO:0006890	7	0.0305301	2.09776	8	33	473	4093	MA-00182-206,MA-00210-314,MA-00153-87,MA-00073-245,MA-00303-31,MA-00067-336,MA-00153-22,MA-00120-45,	0.215149
Cluster 2	Biological process	establishment of protein localization to endoplasmic reticulum	GO:0072599	8	0.0305301	2.09776	8	33	473	4093	MA-00184-221,MA-00112-175,MA-00184-258,MA-00213-371,MA-00073-79,MA-00182-192,MA-00072-48,MA-00072-152,	0.215149
Cluster 2	Biological process	protein targeting to ER	GO:0045047	11	0.0305301	2.09776	8	33	473	4093	MA-00184-221,MA-00112-175,MA-00184-258,MA-00213-371,MA-00073-79,MA-00182-192,MA-00072-48,MA-00072-152,	0.215149
Cluster 2	Biological process	regulation of cellular amide metabolic process	GO:0034248	6	0.032559	1.53155	20	113	473	4093	MA-00153-171,MA-00120-384,MA-00210-158,MA-00120-336,MA-00210-114,MA-00111-73,MA-00073-611,MA-00153-540,MA-00213-268,MA-00067-149,MA-00090-132,MA-00213-472,MA-00101-185,MA-00067-225,MA-00213-432,MA-00326-145,MA-00268-15,MA-00268-14,MA-00189-283,MA-00120-610,	0.227659
Cluster 2	Biological process	pyrimidine nucleotide metabolic process	GO:0006220	9	0.0342109	2.35998	6	22	473	4093	MA-00120-261,MA-00334-463,MA-00055-211,MA-00182-156,MA-00184-253,MA-00334-356,	0.23859
Cluster 2	Biological process	pyrimidine nucleotide biosynthetic process	GO:0006221	10	0.0342109	2.35998	6	22	473	4093	MA-00120-261,MA-00334-463,MA-00055-211,MA-00182-156,MA-00184-253,MA-00334-356,	0.23859
Cluster 2	Biological process	cellular response to antibiotic	GO:0071236	5	0.0344564	1.75999	12	59	473	4093	MA-00270-208,MA-00297-392,MA-00153-446,MA-00112-278,MA-00182-128,MA-00334-353,MA-00090-132,MA-00073-221,MA-00210-49,MA-00072-48,MA-00189-182,MA-00101-360,	0.239064
Cluster 2	Biological process	mRNA-containing ribonucleoprotein complex export from nucleus	GO:0071427	12	0.0344564	1.75999	12	59	473	4093	MA-00120-384,MA-00210-279,MA-00173-39,MA-00184-478,MA-00334-422,MA-00334-53,MA-00297-310,MA-00073-648,MA-00213-472,MA-00213-212,MA-00213-657,MA-00101-584,	0.239064
Cluster 2	Biological process	mRNA transport	GO:0051028	9	0.0344564	1.75999	12	59	473	4093	MA-00120-384,MA-00210-279,MA-00173-39,MA-00184-478,MA-00334-422,MA-00334-53,MA-00297-310,MA-00073-648,MA-00213-472,MA-00213-212,MA-00213-657,MA-00101-584,	0.239064
Cluster 2	Biological process	mRNA export from nucleus	GO:0006406	10	0.0344564	1.75999	12	59	473	4093	MA-00120-384,MA-00210-279,MA-00173-39,MA-00184-478,MA-00334-422,MA-00334-53,MA-00297-310,MA-00073-648,MA-00213-472,MA-00213-212,MA-00213-657,MA-00101-584,	0.239064
Cluster 2	Biological process	carbohydrate catabolic process	GO:0016052	5	0.0344564	1.75999	12	59	473	4093	MA-00055-178,MA-00210-156,MA-00270-208,MA-00190-7,MA-00072-4,MA-00153-446,MA-00206-63,MA-00139-189,MA-00090-306,MA-00101-313,MA-00189-182,MA-00101-360,	0.239064
Cluster 2	Biological process	response to lipid	GO:0033993	5	0.0352534	1.94699	9	40	473	4093	MA-00297-392,MA-00101-77,MA-00153-446,MA-00112-278,MA-00334-353,MA-00210-49,MA-00072-48,MA-00189-182,MA-00101-360,	0.241482
Cluster 2	Biological process	response to amino acid starvation	GO:1990928	7	0.0383819	2.54508	5	17	473	4093	MA-00297-32,MA-00090-132,MA-00213-432,MA-00326-145,MA-00120-95,	0.247187
Cluster 2	Biological process	neurotransmitter metabolic process	GO:0042133	5	0.0383819	2.54508	5	17	473	4093	MA-00101-610,MA-00153-598,MA-00162-399,MA-00067-169,MA-00210-49,	0.247187
Cluster 2	Biological process	cellular response to amino acid starvation	GO:0034198	8	0.0383819	2.54508	5	17	473	4093	MA-00297-32,MA-00090-132,MA-00213-432,MA-00326-145,MA-00120-95,	0.247187
Cluster 2	Biological process	regulation of neurotransmitter levels	GO:0001505	4	0.0383819	2.54508	5	17	473	4093	MA-00101-610,MA-00153-598,MA-00162-399,MA-00067-169,MA-00210-49,	0.247187
Cluster 2	Biological process	regulation of translational elongation	GO:0006448	9	0.0383819	2.54508	5	17	473	4093	MA-00153-171,MA-00120-336,MA-00090-132,MA-00213-432,MA-00189-283,	0.247187
Cluster 2	Biological process	positive regulation of mitotic sister chromatid segregation	GO:0062033	10	0.0434	1.70228	12	61	473	4093	MA-00101-624,MA-00153-357,MA-00184-222,MA-00162-280,MA-00182-160,MA-00182-159,MA-00213-196,MA-00334-125,MA-00297-225,MA-00109-3,MA-00162-233,MA-00101-665,	0.274901
Cluster 2	Biological process	cellular process	GO:0009987	2	0.0453574	1.02181	446	3777	473	4093	MA-00072-196,MA-00120-365,MA-00120-121,MA-00120-247,MA-00189-312,MA-00182-331,MA-00334-14,MA-00268-9,MA-00268-8,MA-00112-350,MA-00055-168,MA-00112-345,MA-00184-196,MA-00049-3,MA-00120-141,MA-00112-222,MA-00120-261,MA-00153-177,MA-00112-221,MA-00153-171,MA-00120-384,MA-00323-15,MA-00120-148,MA-00120-147,MA-00055-178,MA-00182-312,MA-00210-156,MA-00210-158,MA-00210-279,MA-00072-185,MA-00153-186,MA-0…	0.286625
Cluster 2	Biological process	RNA transport	GO:0050658	8	0.0469993	1.44221	22	132	473	4093	MA-00055-168,MA-00120-384,MA-00210-279,MA-00189-339,MA-00173-39,MA-00184-221,MA-00334-215,MA-00184-478,MA-00334-422,MA-00055-207,MA-00334-53,MA-00297-310,MA-00213-268,MA-00101-153,MA-00073-648,MA-00213-472,MA-00210-82,MA-00213-212,MA-00073-58,MA-00213-657,MA-00072-48,MA-00101-584,	0.296305
Cluster 2	Biological process	establishment of RNA localization	GO:0051236	4	0.0469993	1.44221	22	132	473	4093	MA-00055-168,MA-00120-384,MA-00210-279,MA-00189-339,MA-00173-39,MA-00184-221,MA-00334-215,MA-00184-478,MA-00334-422,MA-00055-207,MA-00334-53,MA-00297-310,MA-00213-268,MA-00101-153,MA-00073-648,MA-00213-472,MA-00210-82,MA-00213-212,MA-00073-58,MA-00213-657,MA-00072-48,MA-00101-584,	0.296305
Cluster 2	Biological process	monocarboxylic acid catabolic process	GO:0072329	8	0.0489891	1.92295	8	36	473	4093	MA-00334-14,MA-00153-356,MA-00101-58,MA-00090-236,MA-00139-252,MA-00101-261,MA-00213-573,MA-00120-502,	0.30741
Cluster 3	Biological process	positive regulation of cellular component organization	GO:0051130	6	0.000246953	2.90078	14	238	83	4093	MA-00184-223,MA-00072-77,MA-00334-214,MA-00184-471,MA-00120-140,MA-00153-501,MA-00024-2,MA-00189-489,MA-00162-257,MA-00182-361,MA-00139-143,MA-00213-157,MA-00120-190,MA-00182-99,	0.20386
Cluster 3	Biological process	protein import into nucleus	GO:0006606	10	0.000266928	5.39364	7	64	83	4093	MA-00189-14,MA-00073-146,MA-00184-380,MA-00090-324,MA-00268-78,MA-00101-121,MA-00182-99,	0.146899
Cluster 3	Biological process	positive regulation of molecular function	GO:0044093	4	0.000334103	2.8179	14	245	83	4093	MA-00073-275,MA-00268-10,MA-00283-1,MA-00153-29,MA-00184-471,MA-00334-286,MA-00073-97,MA-00024-2,MA-00189-406,MA-00162-257,MA-00139-143,MA-00213-157,MA-00268-74,MA-00182-99,	0.137901
Cluster 3	Biological process	regulation of mitotic metaphase/anaphase transition	GO:0030071	11	0.000409004	4.3834	8	90	83	4093	MA-00184-223,MA-00072-77,MA-00334-214,MA-00120-140,MA-00101-180,MA-00162-257,MA-00139-143,MA-00120-190,	0.0100786
Cluster 3	Biological process	regulation of proteolysis	GO:0030162	7	0.00044112	4.33523	8	91	83	4093	MA-00184-223,MA-00072-77,MA-00120-140,MA-00153-501,MA-00162-257,MA-00139-143,MA-00268-78,MA-00120-190,	0.0107101
Cluster 3	Biological process	regulation of mitotic sister chromatid separation	GO:0010965	10	0.00044112	4.33523	8	91	83	4093	MA-00184-223,MA-00072-77,MA-00334-214,MA-00120-140,MA-00101-180,MA-00162-257,MA-00139-143,MA-00120-190,	0.0107101
Cluster 3	Biological process	metaphase/anaphase transition of mitotic cell cycle	GO:0007091	11	0.00044112	4.33523	8	91	83	4093	MA-00184-223,MA-00072-77,MA-00334-214,MA-00120-140,MA-00101-180,MA-00162-257,MA-00139-143,MA-00120-190,	0.0107101
Cluster 3	Biological process	proteasome assembly	GO:0043248	7	0.000461446	7.47171	5	33	83	4093	MA-00184-223,MA-00072-77,MA-00184-471,MA-00120-140,MA-00162-257,	0.0107303
Cluster 3	Biological process	regulation of metaphase/anaphase transition of cell cycle	GO:1902099	9	0.00047526	4.28811	8	92	83	4093	MA-00184-223,MA-00072-77,MA-00334-214,MA-00120-140,MA-00101-180,MA-00162-257,MA-00139-143,MA-00120-190,	0.010898
Cluster 3	Biological process	import into nucleus	GO:0051170	8	0.000509699	4.86187	7	71	83	4093	MA-00189-14,MA-00073-146,MA-00184-380,MA-00090-324,MA-00268-78,MA-00101-121,MA-00182-99,	0.0115276
Cluster 3	Biological process	regulation of chromosome separation	GO:1905818	7	0.000511518	4.242	8	93	83	4093	MA-00184-223,MA-00072-77,MA-00334-214,MA-00120-140,MA-00101-180,MA-00162-257,MA-00139-143,MA-00120-190,	0.0114124
Cluster 3	Biological process	positive regulation of chromosome organization	GO:2001252	8	0.000511518	4.242	8	93	83	4093	MA-00184-223,MA-00072-77,MA-00120-140,MA-00153-501,MA-00189-489,MA-00162-257,MA-00139-143,MA-00120-190,	0.0114124
Cluster 3	Biological process	metaphase/anaphase transition of cell cycle	GO:0044784	9	0.000511518	4.242	8	93	83	4093	MA-00184-223,MA-00072-77,MA-00334-214,MA-00120-140,MA-00101-180,MA-00162-257,MA-00139-143,MA-00120-190,	0.0114124
Cluster 3	Biological process	positive regulation of cell division	GO:0051781	6	0.000590783	4.15269	8	95	83	4093	MA-00184-223,MA-00072-77,MA-00334-214,MA-00184-471,MA-00120-140,MA-00162-257,MA-00139-143,MA-00120-190,	0.0126673
Cluster 3	Biological process	mitotic sister chromatid separation	GO:0051306	5	0.000633993	4.10944	8	96	83	4093	MA-00184-223,MA-00072-77,MA-00334-214,MA-00120-140,MA-00101-180,MA-00162-257,MA-00139-143,MA-00120-190,	0.0134195
Cluster 3	Biological process	regulation of ubiquitin-dependent protein catabolic process	GO:2000058	10	0.000712631	4.60257	7	75	83	4093	MA-00184-223,MA-00072-77,MA-00120-140,MA-00153-501,MA-00162-257,MA-00139-143,MA-00120-190,	0.0148931
Cluster 3	Biological process	positive regulation of mitotic metaphase/anaphase transition	GO:0045842	12	0.000837107	5.28356	6	56	83	4093	MA-00184-223,MA-00072-77,MA-00120-140,MA-00162-257,MA-00139-143,MA-00120-190,	0.0172758
Cluster 3	Biological process	regulation of proteolysis involved in cellular protein catabolic process	GO:1903050	9	0.000903234	4.42555	7	78	83	4093	MA-00184-223,MA-00072-77,MA-00120-140,MA-00153-501,MA-00162-257,MA-00139-143,MA-00120-190,	0.0184104
Cluster 3	Biological process	positive regulation of mitotic sister chromatid separation	GO:1901970	11	0.000920605	5.19087	6	57	83	4093	MA-00184-223,MA-00072-77,MA-00120-140,MA-00162-257,MA-00139-143,MA-00120-190,	0.0185356
Cluster 3	Biological process	positive regulation of metaphase/anaphase transition of cell cycle	GO:1902101	10	0.000920605	5.19087	6	57	83	4093	MA-00184-223,MA-00072-77,MA-00120-140,MA-00162-257,MA-00139-143,MA-00120-190,	0.0185356
Cluster 3	Biological process	regulation of cellular protein catabolic process	GO:1903362	8	0.000975014	4.36953	7	79	83	4093	MA-00184-223,MA-00072-77,MA-00120-140,MA-00153-501,MA-00162-257,MA-00139-143,MA-00120-190,	0.0191637
Cluster 3	Biological process	regulation of molecular function	GO:0065009	3	0.000977574	2.12944	19	440	83	4093	MA-00073-275,MA-00268-10,MA-00334-571,MA-00283-1,MA-00153-29,MA-00334-214,MA-00184-471,MA-00182-283,MA-00334-286,MA-00073-97,MA-00024-2,MA-00189-406,MA-00189-489,MA-00162-257,MA-00139-143,MA-00268-78,MA-00213-157,MA-00268-74,MA-00182-99,	0.0189879
Cluster 3	Biological process	positive regulation of chromosome separation	GO:1905820	8	0.00101039	5.10137	6	58	83	4093	MA-00184-223,MA-00072-77,MA-00120-140,MA-00162-257,MA-00139-143,MA-00120-190,	0.0193971
Cluster 3	Biological process	positive regulation of catalytic activity	GO:0043085	5	0.00129171	2.71449	12	218	83	4093	MA-00073-275,MA-00268-10,MA-00283-1,MA-00153-29,MA-00334-286,MA-00073-97,MA-00024-2,MA-00189-406,MA-00139-143,MA-00213-157,MA-00268-74,MA-00182-99,	0.0229312
Cluster 3	Biological process	regulation of cellular catabolic process	GO:0031329	6	0.00130105	3.08208	10	160	83	4093	MA-00184-223,MA-00072-77,MA-00120-140,MA-00153-501,MA-00024-2,MA-00162-257,MA-00210-50,MA-00139-143,MA-00213-157,MA-00120-190,	0.0228514
Cluster 3	Biological process	positive regulation of mitotic sister chromatid segregation	GO:0062033	10	0.00132058	4.85048	6	61	83	4093	MA-00184-223,MA-00072-77,MA-00120-140,MA-00162-257,MA-00139-143,MA-00120-190,	0.0229502
Cluster 3	Biological process	positive regulation of protein metabolic process	GO:0051247	7	0.00134419	2.7021	12	219	83	4093	MA-00184-223,MA-00072-77,MA-00120-140,MA-00153-501,MA-00334-286,MA-00024-2,MA-00189-406,MA-00162-257,MA-00139-143,MA-00213-157,MA-00323-180,MA-00120-190,	0.0231173
Cluster 3	Biological process	positive regulation of cellular protein metabolic process	GO:0032270	8	0.00134419	2.7021	12	219	83	4093	MA-00184-223,MA-00072-77,MA-00120-140,MA-00153-501,MA-00334-286,MA-00024-2,MA-00189-406,MA-00162-257,MA-00139-143,MA-00213-157,MA-00323-180,MA-00120-190,	0.0231173
Cluster 3	Biological process	regulation of protein catabolic process	GO:0042176	7	0.0014042	4.10944	7	84	83	4093	MA-00184-223,MA-00072-77,MA-00120-140,MA-00153-501,MA-00162-257,MA-00139-143,MA-00120-190,	0.0236565
Cluster 3	Biological process	regulation of chromosome organization	GO:0033044	7	0.0014545	2.67764	12	221	83	4093	MA-00184-223,MA-00072-77,MA-00334-214,MA-00120-140,MA-00153-501,MA-00101-180,MA-00189-489,MA-00189-372,MA-00162-257,MA-00139-143,MA-00120-190,MA-00101-121,	0.0242563
Cluster 3	Biological process	regulation of catabolic process	GO:0009894	5	0.0016441	2.98868	10	165	83	4093	MA-00184-223,MA-00072-77,MA-00120-140,MA-00153-501,MA-00024-2,MA-00162-257,MA-00210-50,MA-00139-143,MA-00213-157,MA-00120-190,	0.0261002
Cluster 3	Biological process	positive regulation of transport	GO:0051050	6	0.00169893	4.62312	6	64	83	4093	MA-00184-471,MA-00210-169,MA-00024-2,MA-00182-361,MA-00213-157,MA-00101-121,	0.0267136
Cluster 3	Biological process	chromosome separation	GO:0051304	4	0.00174833	3.52238	8	112	83	4093	MA-00184-223,MA-00072-77,MA-00334-214,MA-00120-140,MA-00101-180,MA-00162-257,MA-00139-143,MA-00120-190,	0.0272311
Cluster 3	Biological process	positive regulation of mitotic nuclear division	GO:0045840	9	0.00184177	4.55199	6	65	83	4093	MA-00184-223,MA-00072-77,MA-00120-140,MA-00162-257,MA-00139-143,MA-00120-190,	0.0284184
Cluster 3	Biological process	regulation of mitotic sister chromatid segregation	GO:0033047	9	0.00195823	3.46058	8	114	83	4093	MA-00184-223,MA-00072-77,MA-00334-214,MA-00120-140,MA-00101-180,MA-00162-257,MA-00139-143,MA-00120-190,	0.0299356
Cluster 3	Biological process	positive regulation of organelle organization	GO:0010638	7	0.00196873	2.91794	10	169	83	4093	MA-00184-223,MA-00072-77,MA-00120-140,MA-00153-501,MA-00189-489,MA-00162-257,MA-00182-361,MA-00139-143,MA-00120-190,MA-00182-99,	0.02982
Cluster 3	Biological process	regulation of cell division	GO:0051302	5	0.00230996	3.37185	8	117	83	4093	MA-00184-223,MA-00072-77,MA-00334-214,MA-00184-471,MA-00120-140,MA-00162-257,MA-00139-143,MA-00120-190,	0.0346704
Cluster 3	Biological process	positive regulation of chromosome segregation	GO:0051984	6	0.0023254	4.35117	6	68	83	4093	MA-00184-223,MA-00072-77,MA-00120-140,MA-00162-257,MA-00139-143,MA-00120-190,	0.0345878
Cluster 3	Biological process	protein localization to nucleus	GO:0034504	7	0.00238408	3.7521	7	92	83	4093	MA-00189-14,MA-00073-146,MA-00184-380,MA-00090-324,MA-00268-78,MA-00101-121,MA-00182-99,	0.0302779
Cluster 3	Biological process	regulation of sister chromatid segregation	GO:0033045	8	0.00257085	3.31518	8	119	83	4093	MA-00184-223,MA-00072-77,MA-00334-214,MA-00120-140,MA-00101-180,MA-00162-257,MA-00139-143,MA-00120-190,	0.0324005
Cluster 3	Biological process	regulation of cellular protein metabolic process	GO:0032268	7	0.00258354	2.06994	17	405	83	4093	MA-00184-223,MA-00072-77,MA-00334-214,MA-00120-140,MA-00153-501,MA-00334-286,MA-00024-2,MA-00189-406,MA-00189-372,MA-00162-257,MA-00210-50,MA-00139-143,MA-00268-78,MA-00213-157,MA-00268-74,MA-00323-180,MA-00120-190,	0.0323138
Cluster 3	Biological process	positive regulation of biological process	GO:0048518	4	0.00262927	1.68753	27	789	83	4093	MA-00268-10,MA-00184-223,MA-00072-77,MA-00283-1,MA-00153-29,MA-00334-214,MA-00184-471,MA-00120-140,MA-00189-14,MA-00153-501,MA-00334-286,MA-00210-169,MA-00112-167,MA-00024-2,MA-00189-406,MA-00189-489,MA-00189-372,MA-00162-257,MA-00182-361,MA-00210-50,MA-00139-143,MA-00213-157,MA-00268-74,MA-00323-180,MA-00120-190,MA-00101-121,MA-00182-99,	0.0326385
Cluster 3	Biological process	sister chromatid segregation	GO:0000819	6	0.00265229	2.63323	11	206	83	4093	MA-00067-207,MA-00184-223,MA-00072-77,MA-00334-214,MA-00120-140,MA-00153-337,MA-00101-180,MA-00162-257,MA-00139-143,MA-00120-190,MA-00182-13,	0.0326786
Cluster 3	Biological process	positive regulation of ubiquitin-dependent protein catabolic process	GO:2000060	11	0.00269736	4.22685	6	70	83	4093	MA-00184-223,MA-00072-77,MA-00120-140,MA-00162-257,MA-00139-143,MA-00120-190,	0.0329877
Cluster 3	Biological process	positive regulation of proteasomal protein catabolic process	GO:1901800	11	0.00269736	4.22685	6	70	83	4093	MA-00184-223,MA-00072-77,MA-00120-140,MA-00162-257,MA-00139-143,MA-00120-190,	0.0329877
Cluster 3	Biological process	positive regulation of proteolysis involved in cellular protein catabolic process	GO:1903052	10	0.00269736	4.22685	6	70	83	4093	MA-00184-223,MA-00072-77,MA-00120-140,MA-00162-257,MA-00139-143,MA-00120-190,	0.0329877
Cluster 3	Biological process	positive regulation of proteasomal ubiquitin-dependent protein catabolic process	GO:0032436	12	0.00269736	4.22685	6	70	83	4093	MA-00184-223,MA-00072-77,MA-00120-140,MA-00162-257,MA-00139-143,MA-00120-190,	0.0329877
Cluster 3	Biological process	positive regulation of protein catabolic process	GO:0045732	8	0.00289929	4.16732	6	71	83	4093	MA-00184-223,MA-00072-77,MA-00120-140,MA-00162-257,MA-00139-143,MA-00120-190,	0.0344369
Cluster 3	Biological process	positive regulation of cellular protein catabolic process	GO:1903364	9	0.00289929	4.16732	6	71	83	4093	MA-00184-223,MA-00072-77,MA-00120-140,MA-00162-257,MA-00139-143,MA-00120-190,	0.0344369
Cluster 3	Biological process	regulation of protein metabolic process	GO:0051246	6	0.00294427	2.0447	17	410	83	4093	MA-00184-223,MA-00072-77,MA-00334-214,MA-00120-140,MA-00153-501,MA-00334-286,MA-00024-2,MA-00189-406,MA-00189-372,MA-00162-257,MA-00210-50,MA-00139-143,MA-00268-78,MA-00213-157,MA-00268-74,MA-00323-180,MA-00120-190,	0.0344751
Cluster 3	Biological process	positive regulation of proteolysis	GO:0045862	9	0.00333696	4.05314	6	73	83	4093	MA-00184-223,MA-00072-77,MA-00120-140,MA-00162-257,MA-00139-143,MA-00120-190,	0.0385268
Cluster 3	Biological process	regulation of chromosome segregation	GO:0051983	5	0.00349451	3.15605	8	125	83	4093	MA-00184-223,MA-00072-77,MA-00334-214,MA-00120-140,MA-00101-180,MA-00162-257,MA-00139-143,MA-00120-190,	0.0400655
Cluster 3	Biological process	positive regulation of metabolic process	GO:0009893	5	0.00351904	1.86793	20	528	83	4093	MA-00268-10,MA-00184-223,MA-00072-77,MA-00283-1,MA-00120-140,MA-00189-14,MA-00153-501,MA-00334-286,MA-00024-2,MA-00189-406,MA-00189-489,MA-00189-372,MA-00162-257,MA-00210-50,MA-00139-143,MA-00213-157,MA-00268-74,MA-00323-180,MA-00120-190,MA-00182-99,	0.0400685
Cluster 3	Biological process	positive regulation of nuclear division	GO:0051785	8	0.00357345	3.99837	6	74	83	4093	MA-00184-223,MA-00072-77,MA-00120-140,MA-00162-257,MA-00139-143,MA-00120-190,	0.0404094
Cluster 3	Biological process	regulation of proteasomal ubiquitin-dependent protein catabolic process	GO:0032434	11	0.00357345	3.99837	6	74	83	4093	MA-00184-223,MA-00072-77,MA-00120-140,MA-00162-257,MA-00139-143,MA-00120-190,	0.0404094
Cluster 3	Biological process	regulation of protein transport	GO:0051223	7	0.00406351	4.65219	5	53	83	4093	MA-00189-14,MA-00073-146,MA-00024-2,MA-00213-157,MA-00101-121,	0.0430054
Cluster 3	Biological process	regulation of catalytic activity	GO:0050790	4	0.00424857	2.09546	15	353	83	4093	MA-00073-275,MA-00268-10,MA-00283-1,MA-00153-29,MA-00334-214,MA-00182-283,MA-00334-286,MA-00073-97,MA-00024-2,MA-00189-406,MA-00189-489,MA-00139-143,MA-00213-157,MA-00268-74,MA-00182-99,	0.0443949
Cluster 3	Biological process	regulation of proteasomal protein catabolic process	GO:0061136	10	0.00435812	3.84259	6	77	83	4093	MA-00184-223,MA-00072-77,MA-00120-140,MA-00162-257,MA-00139-143,MA-00120-190,	0.0452532
Cluster 3	Biological process	positive regulation of mitotic cell cycle	GO:0045931	7	0.00465831	3.0115	8	131	83	4093	MA-00184-223,MA-00072-77,MA-00334-214,MA-00184-471,MA-00120-140,MA-00162-257,MA-00139-143,MA-00120-190,	0.0474745
Cluster 3	Biological process	regulation of establishment of protein localization	GO:0070201	6	0.00515866	4.40297	5	56	83	4093	MA-00189-14,MA-00073-146,MA-00024-2,MA-00213-157,MA-00101-121,	0.0522512
Cluster 3	Biological process	nuclear chromosome segregation	GO:0098813	4	0.0052331	2.41087	11	225	83	4093	MA-00067-207,MA-00184-223,MA-00072-77,MA-00334-214,MA-00120-140,MA-00153-337,MA-00101-180,MA-00162-257,MA-00139-143,MA-00120-190,MA-00182-13,	0.052682
Cluster 3	Biological process	nucleus organization	GO:0006997	5	0.00556617	4.32572	5	57	83	4093	MA-00268-10,MA-00073-146,MA-00184-380,MA-00090-324,MA-00268-78,	0.0556954
Cluster 3	Biological process	positive regulation of cellular component biogenesis	GO:0044089	5	0.00584963	3.19623	7	108	83	4093	MA-00072-77,MA-00334-214,MA-00184-471,MA-00153-501,MA-00162-257,MA-00182-361,MA-00182-99,	0.0533577
Cluster 3	Biological process	regulation of cellular component organization	GO:0051128	5	0.00637672	1.77386	20	556	83	4093	MA-00073-275,MA-00184-223,MA-00072-77,MA-00153-29,MA-00334-214,MA-00184-471,MA-00120-140,MA-00153-501,MA-00024-2,MA-00101-180,MA-00189-489,MA-00189-372,MA-00162-257,MA-00182-361,MA-00139-143,MA-00213-157,MA-00268-74,MA-00120-190,MA-00101-121,MA-00182-99,	0.0562993
Cluster 3	Biological process	regulation of peptide transport	GO:0090087	6	0.00742529	4.04207	5	61	83	4093	MA-00189-14,MA-00073-146,MA-00024-2,MA-00213-157,MA-00101-121,	0.0645218
Cluster 3	Biological process	positive regulation of cellular metabolic process	GO:0031325	6	0.00745795	1.78467	19	525	83	4093	MA-00268-10,MA-00184-223,MA-00072-77,MA-00283-1,MA-00120-140,MA-00189-14,MA-00153-501,MA-00334-286,MA-00024-2,MA-00189-406,MA-00189-489,MA-00189-372,MA-00162-257,MA-00139-143,MA-00213-157,MA-00268-74,MA-00323-180,MA-00120-190,MA-00182-99,	0.0644664
Cluster 3	Biological process	positive regulation of nitrogen compound metabolic process	GO:0051173	6	0.00751109	1.82267	18	487	83	4093	MA-00268-10,MA-00184-223,MA-00072-77,MA-00120-140,MA-00189-14,MA-00153-501,MA-00334-286,MA-00024-2,MA-00189-406,MA-00189-489,MA-00189-372,MA-00162-257,MA-00139-143,MA-00213-157,MA-00268-74,MA-00323-180,MA-00120-190,MA-00182-99,	0.0645876
Cluster 3	Biological process	positive regulation of macromolecule metabolic process	GO:0010604	6	0.00751109	1.82267	18	487	83	4093	MA-00268-10,MA-00184-223,MA-00072-77,MA-00120-140,MA-00153-501,MA-00334-286,MA-00024-2,MA-00189-406,MA-00189-489,MA-00189-372,MA-00162-257,MA-00210-50,MA-00139-143,MA-00213-157,MA-00268-74,MA-00323-180,MA-00120-190,MA-00182-99,	0.0645876
Cluster 3	Biological process	chromosome segregation	GO:0007059	3	0.00769718	2.2888	11	237	83	4093	MA-00067-207,MA-00184-223,MA-00072-77,MA-00334-214,MA-00120-140,MA-00153-337,MA-00101-180,MA-00162-257,MA-00139-143,MA-00120-190,MA-00182-13,	0.0651695
Cluster 3	Biological process	cellular protein-containing complex assembly	GO:0034622	6	0.00776729	1.7779	19	527	83	4093	MA-00184-223,MA-00213-260,MA-00072-77,MA-00184-471,MA-00334-71,MA-00120-140,MA-00120-265,MA-00153-501,MA-00334-286,MA-00153-337,MA-00101-79,MA-00090-324,MA-00323-21,MA-00162-257,MA-00153-711,MA-00182-361,MA-00268-78,MA-00268-74,MA-00182-99,	0.0654275
Cluster 3	Biological process	positive regulation of protein complex assembly	GO:0031334	7	0.00795043	3.97688	5	62	83	4093	MA-00072-77,MA-00153-501,MA-00162-257,MA-00182-361,MA-00182-99,	0.0666302
Cluster 3	Biological process	regulation of transport	GO:0051049	5	0.008046	2.55069	9	174	83	4093	MA-00073-275,MA-00184-471,MA-00189-14,MA-00073-146,MA-00210-169,MA-00024-2,MA-00182-361,MA-00213-157,MA-00101-121,	0.0651174
Cluster 3	Biological process	regulation of mitotic cell cycle phase transition	GO:1901990	8	0.00813242	2.39385	10	206	83	4093	MA-00184-223,MA-00072-77,MA-00334-214,MA-00120-140,MA-00101-180,MA-00090-324,MA-00162-257,MA-00139-143,MA-00120-190,MA-00182-13,	0.0654958
Cluster 3	Biological process	chromosome organization	GO:0051276	5	0.00824682	1.73333	20	569	83	4093	MA-00067-207,MA-00184-223,MA-00072-77,MA-00334-214,MA-00120-140,MA-00120-265,MA-00153-501,MA-00073-146,MA-00153-337,MA-00101-180,MA-00323-21,MA-00189-489,MA-00189-372,MA-00162-257,MA-00210-50,MA-00139-143,MA-00120-190,MA-00101-121,MA-00182-13,MA-00182-99,	0.0660946
Cluster 3	Biological process	regulation of mitotic cell cycle	GO:0007346	6	0.00871503	2.15185	12	275	83	4093	MA-00184-223,MA-00072-77,MA-00334-214,MA-00184-471,MA-00120-140,MA-00210-169,MA-00101-180,MA-00090-324,MA-00162-257,MA-00139-143,MA-00120-190,MA-00182-13,	0.0691755
Cluster 3	Biological process	regulation of cell cycle	GO:0051726	5	0.00879813	1.93638	15	382	83	4093	MA-00184-223,MA-00072-77,MA-00334-214,MA-00184-471,MA-00120-140,MA-00210-169,MA-00024-2,MA-00101-180,MA-00090-324,MA-00162-257,MA-00139-143,MA-00213-157,MA-00268-74,MA-00120-190,MA-00182-13,	0.069501
Cluster 3	Biological process	regulation of organelle organization	GO:0033043	6	0.00881073	1.88308	16	419	83	4093	MA-00073-275,MA-00184-223,MA-00072-77,MA-00334-214,MA-00120-140,MA-00153-501,MA-00101-180,MA-00189-489,MA-00189-372,MA-00162-257,MA-00182-361,MA-00139-143,MA-00268-74,MA-00120-190,MA-00101-121,MA-00182-99,	0.0692691
Cluster 3	Biological process	regulation of mitotic nuclear division	GO:0007088	8	0.0088752	2.7021	8	146	83	4093	MA-00184-223,MA-00072-77,MA-00334-214,MA-00120-140,MA-00101-180,MA-00162-257,MA-00139-143,MA-00120-190,	0.0694453
Cluster 3	Biological process	regulation of protein complex assembly	GO:0043254	6	0.00899054	2.95037	7	117	83	4093	MA-00072-77,MA-00184-471,MA-00153-501,MA-00162-257,MA-00182-361,MA-00268-74,MA-00182-99,	0.070016
Cluster 3	Biological process	cellular component organization	GO:0016043	3	0.00945477	1.31502	46	1725	83	4093	MA-00067-207,MA-00073-275,MA-00213-257,MA-00268-10,MA-00184-223,MA-00213-260,MA-00072-77,MA-00283-1,MA-00153-29,MA-00334-214,MA-00184-471,MA-00334-71,MA-00120-140,MA-00120-265,MA-00326-107,MA-00153-501,MA-00073-146,MA-00055-182,MA-00334-286,MA-00073-95,MA-00153-337,MA-00024-2,MA-00101-79,MA-00189-358,MA-00184-380,MA-00101-180,MA-00090-324,MA-00323-21,MA-00189-489,MA-00189-372,MA-00162-257,MA-0015…	0.0732856
Cluster 3	Biological process	positive regulation of mitotic cell cycle phase transition	GO:1901992	9	0.00978738	3.25142	6	91	83	4093	MA-00184-223,MA-00072-77,MA-00120-140,MA-00162-257,MA-00139-143,MA-00120-190,	0.0755091
Cluster 3	Biological process	amide transport	GO:0042886	6	0.00978924	1.70634	20	578	83	4093	MA-00073-275,MA-00268-10,MA-00334-571,MA-00283-1,MA-00213-128,MA-00189-14,MA-00073-146,MA-00213-109,MA-00024-2,MA-00184-380,MA-00090-324,MA-00153-711,MA-00182-361,MA-00139-266,MA-00268-78,MA-00213-157,MA-00090-502,MA-00120-193,MA-00101-121,MA-00182-99,	0.0751722
Cluster 3	Biological process	nitrogen compound transport	GO:0071705	5	0.0099554	1.64627	22	659	83	4093	MA-00073-275,MA-00268-10,MA-00334-571,MA-00283-1,MA-00213-128,MA-00189-14,MA-00073-146,MA-00213-109,MA-00210-169,MA-00024-2,MA-00112-94,MA-00184-380,MA-00090-324,MA-00153-711,MA-00182-361,MA-00139-266,MA-00268-78,MA-00213-157,MA-00090-502,MA-00120-193,MA-00101-121,MA-00182-99,	0.0757436
Cluster 3	Biological process	negative regulation of response to stimulus	GO:0048585	5	0.010272	2.87661	7	120	83	4093	MA-00153-29,MA-00334-214,MA-00024-2,MA-00189-358,MA-00210-50,MA-00213-157,MA-00101-121,	0.0777938
Cluster 3	Biological process	regulation of cell cycle phase transition	GO:1901987	7	0.01052	2.30436	10	214	83	4093	MA-00184-223,MA-00072-77,MA-00334-214,MA-00120-140,MA-00101-180,MA-00090-324,MA-00162-257,MA-00139-143,MA-00120-190,MA-00182-13,	0.0768517
Cluster 3	Biological process	positive regulation of cellular process	GO:0048522	5	0.0106721	1.58861	24	745	83	4093	MA-00268-10,MA-00184-223,MA-00072-77,MA-00283-1,MA-00153-29,MA-00334-214,MA-00184-471,MA-00120-140,MA-00189-14,MA-00153-501,MA-00334-286,MA-00112-167,MA-00024-2,MA-00189-406,MA-00189-489,MA-00189-372,MA-00162-257,MA-00182-361,MA-00139-143,MA-00213-157,MA-00268-74,MA-00323-180,MA-00120-190,MA-00182-99,	0.0776197
Cluster 3	Biological process	protein-containing complex subunit organization	GO:0043933	4	0.0106761	1.63634	22	663	83	4093	MA-00184-223,MA-00213-260,MA-00072-77,MA-00184-471,MA-00334-71,MA-00120-140,MA-00120-265,MA-00153-501,MA-00334-286,MA-00153-337,MA-00101-79,MA-00189-358,MA-00090-324,MA-00323-21,MA-00162-257,MA-00153-711,MA-00182-361,MA-00268-78,MA-00268-74,MA-00323-180,MA-00120-193,MA-00182-99,	0.0773082
Cluster 3	Biological process	lipid biosynthetic process	GO:0008610	5	0.011899	2.26208	10	218	83	4093	MA-00073-672,MA-00073-327,MA-00120-259,MA-00270-140,MA-00111-10,MA-00268-164,MA-00184-380,MA-00101-628,MA-00334-498,MA-00268-78,	0.0857873
Cluster 3	Biological process	positive regulation of cell cycle phase transition	GO:1901989	8	0.0119699	3.11452	6	95	83	4093	MA-00184-223,MA-00072-77,MA-00120-140,MA-00162-257,MA-00139-143,MA-00120-190,	0.0859231
Cluster 3	Biological process	mitotic sister chromatid segregation	GO:0000070	7	0.0122062	2.38613	9	186	83	4093	MA-00184-223,MA-00072-77,MA-00334-214,MA-00120-140,MA-00153-337,MA-00101-180,MA-00162-257,MA-00139-143,MA-00120-190,	0.0872401
Cluster 3	Biological process	protein transport	GO:0015031	8	0.0126037	1.69738	19	552	83	4093	MA-00073-275,MA-00268-10,MA-00334-571,MA-00213-128,MA-00189-14,MA-00073-146,MA-00213-109,MA-00024-2,MA-00184-380,MA-00090-324,MA-00153-711,MA-00182-361,MA-00139-266,MA-00268-78,MA-00213-157,MA-00090-502,MA-00120-193,MA-00101-121,MA-00182-99,	0.0896928
Cluster 3	Biological process	cellular lipid metabolic process	GO:0044255	5	0.0127873	1.97253	13	325	83	4093	MA-00073-672,MA-00073-327,MA-00283-1,MA-00120-259,MA-00270-140,MA-00111-10,MA-00268-164,MA-00090-260,MA-00184-380,MA-00101-628,MA-00334-498,MA-00139-47,MA-00268-78,	0.0906084
Cluster 3	Biological process	protein localization to organelle	GO:0033365	6	0.0129766	1.80552	16	437	83	4093	MA-00213-257,MA-00334-571,MA-00334-214,MA-00189-14,MA-00073-146,MA-00213-109,MA-00090-260,MA-00184-380,MA-00090-324,MA-00153-711,MA-00182-361,MA-00139-266,MA-00268-78,MA-00090-502,MA-00101-121,MA-00182-99,	0.0915568
Cluster 3	Biological process	protein import	GO:0017038	9	0.0132288	2.73963	7	126	83	4093	MA-00189-14,MA-00073-146,MA-00184-380,MA-00090-324,MA-00268-78,MA-00101-121,MA-00182-99,	0.0929396
Cluster 3	Biological process	protein-containing complex assembly	GO:0065003	5	0.0133192	1.6882	19	555	83	4093	MA-00184-223,MA-00213-260,MA-00072-77,MA-00184-471,MA-00334-71,MA-00120-140,MA-00120-265,MA-00153-501,MA-00334-286,MA-00153-337,MA-00101-79,MA-00090-324,MA-00323-21,MA-00162-257,MA-00153-711,MA-00182-361,MA-00268-78,MA-00268-74,MA-00182-99,	0.0931783
Cluster 3	Biological process	positive regulation of cell cycle process	GO:0090068	7	0.0134442	2.51278	8	157	83	4093	MA-00184-223,MA-00072-77,MA-00334-214,MA-00184-471,MA-00120-140,MA-00162-257,MA-00139-143,MA-00120-190,	0.0891419
Cluster 3	Biological process	establishment of protein localization to organelle	GO:0072594	7	0.0137336	2.11068	11	257	83	4093	MA-00334-571,MA-00189-14,MA-00073-146,MA-00184-380,MA-00090-324,MA-00153-711,MA-00182-361,MA-00268-78,MA-00090-502,MA-00101-121,MA-00182-99,	0.0906965
Cluster 3	Biological process	regulation of cell cycle process	GO:0010564	6	0.0137414	1.95449	13	328	83	4093	MA-00184-223,MA-00072-77,MA-00334-214,MA-00184-471,MA-00120-140,MA-00024-2,MA-00101-180,MA-00090-324,MA-00162-257,MA-00139-143,MA-00213-157,MA-00120-190,MA-00182-13,	0.0903866
Cluster 3	Biological process	mitotic cell cycle phase transition	GO:0044772	5	0.0141099	2.1025	11	258	83	4093	MA-00184-223,MA-00072-77,MA-00334-214,MA-00120-140,MA-00101-180,MA-00090-324,MA-00162-257,MA-00139-143,MA-00120-190,MA-00101-121,MA-00182-13,	0.0924424
Cluster 3	Biological process	cellular response to abiotic stimulus	GO:0071214	5	0.015514	2.65533	7	130	83	4093	MA-00067-207,MA-00184-471,MA-00189-14,MA-00101-283,MA-00024-2,MA-00213-157,MA-00182-13,	0.10124
Cluster 3	Biological process	cellular response to environmental stimulus	GO:0104004	4	0.015514	2.65533	7	130	83	4093	MA-00067-207,MA-00184-471,MA-00189-14,MA-00101-283,MA-00024-2,MA-00213-157,MA-00182-13,	0.10124
Cluster 3	Biological process	cell cycle phase transition	GO:0044770	4	0.016111	2.06253	11	263	83	4093	MA-00184-223,MA-00072-77,MA-00334-214,MA-00120-140,MA-00101-180,MA-00090-324,MA-00162-257,MA-00139-143,MA-00120-190,MA-00101-121,MA-00182-13,	0.104311
Cluster 3	Biological process	peptide transport	GO:0015833	7	0.016806	1.64956	19	568	83	4093	MA-00073-275,MA-00268-10,MA-00334-571,MA-00213-128,MA-00189-14,MA-00073-146,MA-00213-109,MA-00024-2,MA-00184-380,MA-00090-324,MA-00153-711,MA-00182-361,MA-00139-266,MA-00268-78,MA-00213-157,MA-00090-502,MA-00120-193,MA-00101-121,MA-00182-99,	0.104704
Cluster 3	Biological process	proteolysis	GO:0006508	6	0.01726	1.84103	14	375	83	4093	MA-00268-10,MA-00184-223,MA-00072-77,MA-00120-140,MA-00189-14,MA-00153-501,MA-00090-260,MA-00112-167,MA-00189-358,MA-00162-257,MA-00139-143,MA-00268-78,MA-00120-190,MA-00101-121,	0.107129
Cluster 3	Biological process	monocarboxylic acid biosynthetic process	GO:0072330	8	0.0172891	3.28755	5	75	83	4093	MA-00073-327,MA-00270-140,MA-00189-14,MA-00268-164,MA-00184-380,	0.106908
Cluster 3	Biological process	establishment of protein localization	GO:0045184	5	0.0177054	1.6409	19	571	83	4093	MA-00073-275,MA-00268-10,MA-00334-571,MA-00213-128,MA-00189-14,MA-00073-146,MA-00213-109,MA-00024-2,MA-00184-380,MA-00090-324,MA-00153-711,MA-00182-361,MA-00139-266,MA-00268-78,MA-00213-157,MA-00090-502,MA-00120-193,MA-00101-121,MA-00182-99,	0.109073
Cluster 3	Biological process	macromolecule catabolic process	GO:0009057	5	0.0182199	1.73791	16	454	83	4093	MA-00268-10,MA-00184-223,MA-00072-77,MA-00120-140,MA-00153-501,MA-00090-260,MA-00024-2,MA-00189-372,MA-00162-257,MA-00210-50,MA-00139-143,MA-00213-157,MA-00268-74,MA-00323-180,MA-00120-190,MA-00101-121,	0.111411
Cluster 3	Biological process	cytosolic transport	GO:0016482	6	0.0191817	3.20216	5	77	83	4093	MA-00334-571,MA-00213-109,MA-00210-169,MA-00182-361,MA-00139-266,	0.11643
Cluster 3	Biological process	positive regulation of catabolic process	GO:0009896	6	0.0197089	2.79132	6	106	83	4093	MA-00184-223,MA-00072-77,MA-00120-140,MA-00162-257,MA-00139-143,MA-00120-190,	0.119192
Cluster 3	Biological process	positive regulation of cellular catabolic process	GO:0031331	7	0.0197089	2.79132	6	106	83	4093	MA-00184-223,MA-00072-77,MA-00120-140,MA-00162-257,MA-00139-143,MA-00120-190,	0.119192
Cluster 3	Biological process	lipid metabolic process	GO:0006629	4	0.0197979	1.86358	13	344	83	4093	MA-00073-672,MA-00073-327,MA-00283-1,MA-00120-259,MA-00270-140,MA-00111-10,MA-00268-164,MA-00090-260,MA-00184-380,MA-00101-628,MA-00334-498,MA-00139-47,MA-00268-78,	0.118859
Cluster 3	Biological process	positive regulation of hydrolase activity	GO:0051345	6	0.0205494	2.76523	6	107	83	4093	MA-00073-275,MA-00268-10,MA-00283-1,MA-00153-29,MA-00139-143,MA-00268-74,	0.117802
Cluster 3	Biological process	cellular macromolecule catabolic process	GO:0044265	6	0.0207353	1.75284	15	422	83	4093	MA-00268-10,MA-00184-223,MA-00072-77,MA-00120-140,MA-00153-501,MA-00024-2,MA-00189-372,MA-00162-257,MA-00210-50,MA-00139-143,MA-00213-157,MA-00268-74,MA-00323-180,MA-00120-190,MA-00101-121,	0.118457
Cluster 3	Biological process	protein-DNA complex assembly	GO:0065004	7	0.0214141	2.73963	6	108	83	4093	MA-00072-77,MA-00120-265,MA-00153-501,MA-00153-337,MA-00162-257,MA-00182-99,	0.121913
Cluster 3	Biological process	positive regulation of cell cycle	GO:0045787	6	0.0215115	2.30705	8	171	83	4093	MA-00184-223,MA-00072-77,MA-00334-214,MA-00184-471,MA-00120-140,MA-00162-257,MA-00139-143,MA-00120-190,	0.122047
Cluster 3	Biological process	fatty acid metabolic process	GO:0006631	8	0.0222691	3.08208	5	80	83	4093	MA-00073-327,MA-00270-140,MA-00268-164,MA-00184-380,MA-00139-47,	0.125055
Cluster 3	Biological process	regulation of cellular process	GO:0050794	4	0.0238119	1.31594	38	1424	83	4093	MA-00073-275,MA-00268-10,MA-00184-223,MA-00184-347,MA-00072-77,MA-00283-1,MA-00153-29,MA-00334-214,MA-00184-471,MA-00120-140,MA-00120-265,MA-00189-14,MA-00153-501,MA-00073-146,MA-00334-286,MA-00210-169,MA-00153-337,MA-00112-167,MA-00024-2,MA-00189-358,MA-00101-180,MA-00090-324,MA-00189-406,MA-00323-21,MA-00189-489,MA-00189-372,MA-00162-257,MA-00182-361,MA-00210-50,MA-00139-143,MA-00268-78,MA-0021…	0.132368
[truncated: 723 more rows]

## Sheet: ReadMe
Supplementary Table S3. unsupervised time-resolved clustering analyses
[truncated: 4 more rows]
